# Supplementary material for: Novel γ-sarcoglycan interactors in murine muscle membranes
Source: Skelet Muscle. 2022 Jan 22;12:2. doi: 10.1186/s13395-021-00285-2 (PMC8783446; doi:10.1186/s13395-021-00285-2)
Supplement: Supplementary file 3 — Additional file 3: Table S2. Samples report for all proteins identified in immunoprecipitates from Rx buffer. Normalized weighted spectral counts from all immunoprecipitations performed in Rx buffer; dataset before manual curating, as described in Methods. [file 13395_2021_285_MOESM3_ESM.xls]

## Sheet: Current View 20181203_LunaLab_R
#20181203_LunaLab_Rx_GSG, Samples Report created on 03/24/2021
																Quantitative Values (Normalized Weighted Spectral Counts) for Each of the Triplicate Biological Replicates of Co-IPs from RX Buffer
							Antibody Specificity:	Sgcg	Sgcg	Sgcg	Sgcg	Sgcg	Sgcg	Sgcg	Sgcg	Sgcg	Rb IgG	Rb IgG	Rb IgG	Rb IgG	Rb IgG	Rb IgG	Rb IgG	Rb IgG	Rb IgG	Rb IgG
							Muscle Genotype:	Svil-/-	Svil-/-	Svil-/-	WT	WT	WT	Sgcg-/-	Sgcg-/-	Sgcg-/-	Svil-/-	Svil-/-	Svil-/-	WT	WT	WT	WT	Sgcg-/-	Sgcg-/-	Sgcg-/-
#	Identified Proteins (375/424)	Accession Number	Alternate ID	Molecular Weight	ANOVA Test (p-value)	Quantitative Profile
1	Cluster of sp|P62141|PP1B_MOUSE Serine/threonine-protein phosphatase PP1-beta catalytic subunit OS=Mus musculus OX=10090 GN=Ppp1cb PE=1 SV=3 (sp|P62141|PP1B_MOUSE)	sp|P62141|PP1B_MOUSE [4]	Ppp1cb	37 kDa	0.02	Sgcg_Svil high, Sgcg_WT high, Sgcg_Sgcg-/- low, IgG_Svil low, IgG_WT low, IgG_sgcg-/- low		4.4182	6.6186	5.9577	5.6717	12.99	6.2791	0	1.1149	3.2759	0	0	0	0	0	0	0	2.0508	1.1149	3.2759
2	sp|Q80XB4-4|NRAP_MOUSE Isoform 4 of Nebulin-related-anchoring protein OS=Mus musculus OX=10090 GN=Nrap	sp|Q80XB4-4|NRAP_MOUSE	Nrap	182 kDa	0.048	Sgcg_Svil high, Sgcg_WT low, Sgcg_Sgcg-/- low, IgG_Svil low, IgG_WT low, IgG_sgcg-/- low		0	1.4708	1.4894	0	0	0	0	0	0	0	0	0	0	0	0	1.0112	0	0	0
3	sp|Q80XN0|BDH_MOUSE D-beta-hydroxybutyrate dehydrogenase, mitochondrial OS=Mus musculus OX=10090 GN=Bdh1 PE=1 SV=2	sp|Q80XN0|BDH_MOUSE	Bdh1	38 kDa	0.076	[]		0.88363	1.4708	0	0.94528	1.299	2.691	0	0	0	0	0.82016	0.86785	0	0	0	0	0	0	0
4	sp|Q99M74|KRT82_MOUSE Keratin, type II cuticular Hb2 OS=Mus musculus OX=10090 GN=Krt82 PE=1 SV=2	sp|Q99M74|KRT82_MOUSE	Krt82	57 kDa	0.077	[]		0	0	0	0	0	0	0	0	0	2.7373	0.82016	0	0	0	0	0	0	0	0
5	sp|Q9DCT2|NDUS3_MOUSE NADH dehydrogenase [ubiquinone] iron-sulfur protein 3, mitochondrial OS=Mus musculus OX=10090 GN=Ndufs3 PE=1 SV=2	sp|Q9DCT2|NDUS3_MOUSE	Ndufs3	30 kDa	0.08	[]		3.5345	2.9416	3.7236	6.617	2.5979	2.691	0	2.2298	2.1839	6.8432	5.7411	6.0749	6.4664	5.8463	6.8087	0	0	2.2298	2.1839
6	sp|P53026|RL10A_MOUSE 60S ribosomal protein L10a OS=Mus musculus OX=10090 GN=Rpl10a PE=1 SV=3	sp|P53026|RL10A_MOUSE	Rpl10a	25 kDa	0.084	[]		0	0	0	0	1.299	0	0	6.6894	3.2759	1.3686	0	0	0	0	0	0	0	6.6894	3.2759
7	sp|P13707|GPDA_MOUSE Glycerol-3-phosphate dehydrogenase [NAD(+)], cytoplasmic OS=Mus musculus OX=10090 GN=Gpd1 PE=1 SV=3	sp|P13707|GPDA_MOUSE	Gpd1	38 kDa	0.084	[]		0	0	0	0	0	0.89702	0	0	0	0	1.6403	0.86785	0	0	0	0	0	0	0
8	sp|Q9JIF9|MYOTI_MOUSE Myotilin OS=Mus musculus OX=10090 GN=Myot PE=1 SV=1	sp|Q9JIF9|MYOTI_MOUSE	Myot	55 kDa	0.088	[]		15.905	15.443	11.915	18.906	19.485	9.8672	10.817	12.264	17.472	6.8432	9.8419	7.8106	3.2332	10.231	9.3619	12.135	9.2285	12.264	17.472
9	sp|P10493|NID1_MOUSE Nidogen-1 OS=Mus musculus OX=10090 GN=Nid1 PE=1 SV=2	sp|P10493|NID1_MOUSE	Nid1	137 kDa	0.095	[]		0	0	0	0.94528	2.5979	4.4851	0	0	0	1.3686	2.4605	0.86785	6.4664	2.9232	2.5532	0	0	0	0
10	sp|P15508|SPTB1_MOUSE Spectrin beta chain, erythrocytic OS=Mus musculus OX=10090 GN=Sptb PE=1 SV=4	sp|P15508|SPTB1_MOUSE	Sptb	245 kDa	0.099	[]		101.5	49.207	46.818	154.73	186.71	62.632	0	160.2	167.87	0	0.82016	1.7357	0	0	0	13.146	17.432	160.2	167.87
11	Cluster of sp|P16546-2|SPTN1_MOUSE Isoform 2 of Spectrin alpha chain, non-erythrocytic 1 OS=Mus musculus OX=10090 GN=Sptan1 (sp|P16546-2|SPTN1_MOUSE)	sp|P16546-2|SPTN1_MOUSE [3]	Sptan1	282 kDa	0.11	[]		75.992	25.004	26.81	91.692	120.8	34.087	0	166.12	117.93	0	0	0	0	0	0	2.0225	5.1269	166.12	117.93
12	Cluster of sp|Q3V1D3|AMPD1_MOUSE AMP deaminase 1 OS=Mus musculus OX=10090 GN=Ampd1 PE=1 SV=2 (sp|Q3V1D3|AMPD1_MOUSE)	sp|Q3V1D3|AMPD1_MOUSE [2]	Ampd1	86 kDa	0.13	[]		22.091	25.004	26.065	27.413	29.876	19.734	1.2019	16.723	15.288	32.847	28.706	26.903	33.41	30.693	17.022	7.0787	4.1015	16.723	15.288
13	sp|P18826-2|KPB1_MOUSE Isoform 2 of Phosphorylase b kinase regulatory subunit alpha, skeletal muscle isoform OS=Mus musculus OX=10090 GN=Phka1	sp|P18826-2|KPB1_MOUSE	Phka1	137 kDa	0.14	[]		4.4182	2.2062	2.2342	3.7811	3.8969	3.5881	0	2.2298	1.092	4.1059	8.2016	5.2071	8.6218	4.3848	2.5532	0	0	2.2298	1.092
14	Cluster of sp|P47757|CAPZB_MOUSE F-actin-capping protein subunit beta OS=Mus musculus OX=10090 GN=Capzb PE=1 SV=3 (sp|P47757|CAPZB_MOUSE)	sp|P47757|CAPZB_MOUSE [2]	Capzb	31 kDa	0.14	[]		14.138	14.708	14.15	9.4528	11.691	0	13.221	1.1149	0	2.7373	6.5613	12.15	5.3886	5.8463	0	10.112	8.2031	1.1149	0
15	sp|P49813|TMOD1_MOUSE Tropomodulin-1 OS=Mus musculus OX=10090 GN=Tmod1 PE=1 SV=2	sp|P49813|TMOD1_MOUSE	Tmod1	40 kDa	0.14	[]		11.52	7.7352	9.3226	8.5421	7.8413	0	10.282	1.6927	1.1319	1.4187	4.9509	10.446	0.55856	0	1.7644	2.0225	8.2031	1.6927	1.1319
16	sp|P20801|TNNC2_MOUSE Troponin C, skeletal muscle OS=Mus musculus OX=10090 GN=Tnnc2 PE=1 SV=2	sp|P20801|TNNC2_MOUSE	Tnnc2	18 kDa	0.14	[]		20.324	11.031	10.426	9.4528	28.577	12.558	31.25	18.953	20.747	9.5805	6.5613	10.414	2.1555	13.154	20.426	20.225	22.558	18.953	20.747
17	sp|Q9R1C7-2|PR40A_MOUSE Isoform 2 of Pre-mRNA-processing factor 40 homolog A OS=Mus musculus OX=10090 GN=Prpf40a	sp|Q9R1C7-2|PR40A_MOUSE (+1)	Prpf40a	104 kDa	0.14	[]		0	0	0	0	0	0	0	0	0	2.7373	0.82016	0	1.0777	0	0	0	0	0	0
18	Cluster of sp|Q8BG95|MYPT2_MOUSE Protein phosphatase 1 regulatory subunit 12B OS=Mus musculus OX=10090 GN=Ppp1r12b PE=1 SV=2 (sp|Q8BG95|MYPT2_MOUSE)	sp|Q8BG95|MYPT2_MOUSE [2]	Ppp1r12b	109 kDa	0.15	[]		15.905	7.354	8.9366	15.124	27.278	10.764	0	14.494	16.38	0	0	0	0	0	0	8.09	3.0762	14.494	16.38
19	sp|Q9JJW5|MYOZ2_MOUSE Myozenin-2 OS=Mus musculus OX=10090 GN=Myoz2 PE=1 SV=1	sp|Q9JJW5|MYOZ2_MOUSE	Myoz2	30 kDa	0.15	[]		5.3018	8.8249	4.4683	4.7264	6.4948	4.4851	0	1.1149	4.3679	2.7373	4.921	5.2071	4.3109	7.3079	1.7022	2.0225	3.0762	1.1149	4.3679
20	sp|P47962|RL5_MOUSE 60S ribosomal protein L5 OS=Mus musculus OX=10090 GN=Rpl5 PE=1 SV=3	sp|P47962|RL5_MOUSE	Rpl5	34 kDa	0.16	[]		0.88363	0	0	0.94528	1.299	0	0	0	0	1.3686	0.82016	0	1.0777	1.4616	1.7022	0	0	0	0
21	sp|P20108|PRDX3_MOUSE Thioredoxin-dependent peroxide reductase, mitochondrial OS=Mus musculus OX=10090 GN=Prdx3 PE=1 SV=1	sp|P20108|PRDX3_MOUSE	Prdx3	28 kDa	0.17	[]		6.1854	2.2062	2.9789	6.617	9.0928	0	0	2.2298	2.1839	0	0	0	0	0	0	0	0	2.2298	2.1839
22	sp|Q3TEA8-2|HP1B3_MOUSE Isoform 2 of Heterochromatin protein 1-binding protein 3 OS=Mus musculus OX=10090 GN=Hp1bp3	sp|Q3TEA8-2|HP1B3_MOUSE (+1)	Hp1bp3	60 kDa	0.17	[]		0	0	0	0	1.299	0	0	0	0	2.7373	0.82016	0.86785	1.0777	2.9232	0	0	0	0	0
23	sp|Q9Z204-2|HNRPC_MOUSE Isoform C1 of Heterogeneous nuclear ribonucleoproteins C1/C2 OS=Mus musculus OX=10090 GN=Hnrnpc	sp|Q9Z204-2|HNRPC_MOUSE (+4)	Hnrnpc	33 kDa	0.17	[]		0.88363	0	0	0	2.5979	0	0	2.2298	5.4599	0	0	0	0	0	0	0	0	2.2298	5.4599
24	Cluster of sp|P68372|TBB4B_MOUSE Tubulin beta-4B chain OS=Mus musculus OX=10090 GN=Tubb4b PE=1 SV=1 (sp|P68372|TBB4B_MOUSE)	sp|P68372|TBB4B_MOUSE [3]	Tubb4b	50 kDa	0.17	[]		6.1854	4.4124	5.9577	6.617	0	0.89702	1.2019	8.9192	2.1839	5.4746	10.662	7.8106	4.3109	2.9232	1.7022	1.0112	1.0254	8.9192	2.1839
25	Cluster of sp|P31001|DESM_MOUSE Desmin OS=Mus musculus OX=10090 GN=Des PE=1 SV=3 (sp|P31001|DESM_MOUSE)	sp|P31001|DESM_MOUSE [9]	Des	53 kDa	0.17	[]		37.113	41.918	43.194	34.03	33.773	22.425	34.856	42.366	32.759	34.216	33.627	38.185	24.788	21.924	27.235	43.484	36.914	42.366	32.759
26	Cluster of sp|P47857-2|PFKAM_MOUSE Isoform 2 of ATP-dependent 6-phosphofructokinase, muscle type OS=Mus musculus OX=10090 GN=Pfkm (sp|P47857-2|PFKAM_MOUSE)	sp|P47857-2|PFKAM_MOUSE [4]	Pfkm	93 kDa	0.17	[]		16.789	13.973	15.639	29.304	33.773	18.837	3.6058	10.034	8.7358	27.373	30.346	20.828	37.721	30.693	11.915	4.045	4.1015	10.034	8.7358
27	Cluster of sp|Q9WTI7-4|MYO1C_MOUSE Isoform 4 of Unconventional myosin-Ic OS=Mus musculus OX=10090 GN=Myo1c (sp|Q9WTI7-4|MYO1C_MOUSE)	sp|Q9WTI7-4|MYO1C_MOUSE [2]	Myo1c	111 kDa	0.18	[]		0.88363	0.7354	0.74472	0.94528	0	0	0	2.2298	1.092	1.3686	0.82016	0.86785	1.0777	0	0.85108	0	1.0254	2.2298	1.092
28	sp|Q91YT0|NDUV1_MOUSE NADH dehydrogenase [ubiquinone] flavoprotein 1, mitochondrial OS=Mus musculus OX=10090 GN=Ndufv1 PE=1 SV=1	sp|Q91YT0|NDUV1_MOUSE	Ndufv1	51 kDa	0.18	[]		0	0	0	0.94528	0	0.89702	0	2.2298	1.092	2.7373	1.6403	0	5.3887	4.3848	1.7022	0	0	2.2298	1.092
29	sp|Q8R4E4|MYOZ3_MOUSE Myozenin-3 OS=Mus musculus OX=10090 GN=Myoz3 PE=1 SV=1	sp|Q8R4E4|MYOZ3_MOUSE	Myoz3	27 kDa	0.18	[]		2.6509	4.4124	4.4683	2.8358	3.8969	4.4851	3.6058	3.3447	5.4599	5.4746	4.921	2.6035	2.1555	1.4616	1.7022	3.0337	2.0508	3.3447	5.4599
30	sp|P14869|RLA0_MOUSE 60S acidic ribosomal protein P0 OS=Mus musculus OX=10090 GN=Rplp0 PE=1 SV=3	sp|P14869|RLA0_MOUSE	Rplp0	34 kDa	0.19	[]		0.88363	0	0	1.8906	1.299	0.89702	0	4.4596	4.3679	0	0.82016	0	2.1555	2.9232	0	0	0	4.4596	4.3679
31	sp|P62702|RS4X_MOUSE 40S ribosomal protein S4, X isoform OS=Mus musculus OX=10090 GN=Rps4x PE=1 SV=2	sp|P62702|RS4X_MOUSE	Rps4x	30 kDa	0.19	[]		0.88363	0	0	1.8906	5.1959	0	0	4.4596	5.4599	0	0.82016	0.86785	0	0	0.85108	0	0	4.4596	5.4599
32	Cluster of sp|Q9JKB3-2|YBOX3_MOUSE Isoform 2 of Y-box-binding protein 3 OS=Mus musculus OX=10090 GN=Ybx3 (sp|Q9JKB3-2|YBOX3_MOUSE)	sp|Q9JKB3-2|YBOX3_MOUSE [4]	Ybx3	31 kDa	0.19	[]		4.4182	2.2062	2.2342	5.6717	7.7938	0	0	1.1149	0	5.4746	4.1008	5.2071	5.3886	4.3848	0	0	0	1.1149	0
33	sp|Q8VCM7|FIBG_MOUSE Fibrinogen gamma chain OS=Mus musculus OX=10090 GN=Fgg PE=1 SV=1	sp|Q8VCM7|FIBG_MOUSE	Fgg	49 kDa	0.19	[]		0	0.7354	0	0	0	0	0	12.264	2.1839	0	0.82016	0	0	0	0	0	1.0254	12.264	2.1839
34	sp|P27573|MYP0_MOUSE Myelin protein P0 OS=Mus musculus OX=10090 GN=Mpz PE=1 SV=1	sp|P27573|MYP0_MOUSE	Mpz	28 kDa	0.2	[]		1.7673	0	0.74472	0	0	1.794	0	4.4596	4.3679	2.7373	0	0	0	1.4616	0.85108	0	0	4.4596	4.3679
35	sp|Q9JLH8|TMOD4_MOUSE Tropomodulin-4 OS=Mus musculus OX=10090 GN=Tmod4 PE=2 SV=1	sp|Q9JLH8|TMOD4_MOUSE	Tmod4	39 kDa	0.2	[]		14.989	15.798	16.743	16.491	17.465	10.299	17.985	6.1115	9.2219	8.1618	15.128	12.986	7.5047	7.3079	10.151	8.09	14.355	6.1115	9.2219
36	sp|Q8BWB1|SYP2L_MOUSE Synaptopodin 2-like protein OS=Mus musculus OX=10090 GN=Synpo2l PE=1 SV=1	sp|Q8BWB1|SYP2L_MOUSE	Synpo2l	103 kDa	0.21	[]		6.1854	5.8832	3.7236	6.617	5.1959	2.691	4.8077	4.4596	4.3679	1.3686	5.7411	1.7357	1.0777	2.9232	2.5532	5.0562	7.1777	4.4596	4.3679
37	sp|O70209|PDLI3_MOUSE PDZ and LIM domain protein 3 OS=Mus musculus OX=10090 GN=Pdlim3 PE=1 SV=1	sp|O70209|PDLI3_MOUSE	Pdlim3	34 kDa	0.21	[]		3.5345	2.9416	4.4683	0	1.299	0	3.6058	0	0	0	3.2806	3.4714	0	0	0	3.0337	3.0762	0	0
38	sp|Q3MI48-2|JSPR1_MOUSE Isoform 2 of Junctional sarcoplasmic reticulum protein 1 OS=Mus musculus OX=10090 GN=Jsrp1	sp|Q3MI48-2|JSPR1_MOUSE	Jsrp1	32 kDa	0.22	[]		0	0	0	0.94528	0	0	0	2.2298	1.092	2.7373	0.82016	0.86785	2.1555	1.4616	1.7022	0	0	2.2298	1.092
39	Cluster of sp|Q8VHX6-2|FLNC_MOUSE Isoform 2 of Filamin-C OS=Mus musculus OX=10090 GN=Flnc (sp|Q8VHX6-2|FLNC_MOUSE)	sp|Q8VHX6-2|FLNC_MOUSE [3]	Flnc	287 kDa	0.22	[]		60.971	63.98	60.322	59.553	55.856	33.19	52.884	47.94	40.403	43.797	59.052	71.163	53.887	55.54	37.448	58.652	44.092	47.94	40.403
40	sp|Q62093|SRSF2_MOUSE Serine/arginine-rich splicing factor 2 OS=Mus musculus OX=10090 GN=Srsf2 PE=1 SV=4	sp|Q62093|SRSF2_MOUSE	Srsf2	25 kDa	0.22	[]		0	0	0	0.94528	1.299	0	0	0	0	4.1059	1.6403	0	3.2332	1.4616	0	0	0	0	0
41	sp|P14148|RL7_MOUSE 60S ribosomal protein L7 OS=Mus musculus OX=10090 GN=Rpl7 PE=1 SV=2	sp|P14148|RL7_MOUSE	Rpl7	31 kDa	0.22	[]		0	0.7354	0.74472	0.94528	0	0.89702	0	6.6894	2.1839	0	0	0.86785	1.0777	0	0	0	0	6.6894	2.1839
42	sp|P62908|RS3_MOUSE 40S ribosomal protein S3 OS=Mus musculus OX=10090 GN=Rps3 PE=1 SV=1	sp|P62908|RS3_MOUSE	Rps3	27 kDa	0.22	[]		0.88363	0	0	4.7264	5.1959	0.89702	0	5.5745	2.1839	0	0.82016	0	0	0	0	0	0	5.5745	2.1839
43	sp|Q4U4S6|XIRP2_MOUSE Xin actin-binding repeat-containing protein 2 OS=Mus musculus OX=10090 GN=Xirp2 PE=1 SV=1	sp|Q4U4S6|XIRP2_MOUSE	Xirp2	428 kDa	0.22	[]		0	0	0.74472	0	0	0	2.4038	0	0	1.3686	0	1.7357	0	0	0	0	0	0	0
44	sp|P19253|RL13A_MOUSE 60S ribosomal protein L13a OS=Mus musculus OX=10090 GN=Rpl13a PE=1 SV=4	sp|P19253|RL13A_MOUSE	Rpl13a	23 kDa	0.22	[]		0	0	0	1.8906	1.299	0	0	0	0	0	0	0	1.0777	1.4616	0	0	0	0	0
45	sp|Q9ERS2|NDUAD_MOUSE NADH dehydrogenase [ubiquinone] 1 alpha subcomplex subunit 13 OS=Mus musculus OX=10090 GN=Ndufa13 PE=1 SV=3	sp|Q9ERS2|NDUAD_MOUSE	Ndufa13	17 kDa	0.22	[]		1.7673	0.7354	0.74472	1.8906	0	1.794	0	1.1149	0	4.1059	1.6403	0.86785	2.1555	2.9232	2.5532	0	0	1.1149	0
46	sp|P82348|SGCG_MOUSE Gamma-sarcoglycan OS=Mus musculus OX=10090 GN=Sgcg PE=1 SV=2	sp|P82348|SGCG_MOUSE	Sgcg	32 kDa	0.22	[]		1.7673	1.4708	0.74472	0.94528	2.5979	1.794	0	2.2298	0	0	0	0	0	0	0	0	0	2.2298	0
47	sp|Q8K0E8|FIBB_MOUSE Fibrinogen beta chain OS=Mus musculus OX=10090 GN=Fgb PE=1 SV=1	sp|Q8K0E8|FIBB_MOUSE	Fgb	55 kDa	0.23	[]		0	0	0	0	0	0	0	12.264	2.1839	0	0	0	0	0	0	0	0	12.264	2.1839
48	Cluster of sp|Q62261|SPTB2_MOUSE Spectrin beta chain, non-erythrocytic 1 OS=Mus musculus OX=10090 GN=Sptbn1 PE=1 SV=2 (sp|Q62261|SPTB2_MOUSE)	sp|Q62261|SPTB2_MOUSE [2]	Sptbn1	274 kDa	0.23	[]		22.208	4.4777	4.5674	32.433	41.913	10.026	0	63.895	25.406	0	0	0	0	0	0	2.0225	1.0254	63.895	25.406
49	sp|P29788|VTNC_MOUSE Vitronectin OS=Mus musculus OX=10090 GN=Vtn PE=1 SV=2	sp|P29788|VTNC_MOUSE	Vtn	55 kDa	0.24	[]		0	0	0	0	0	0	0	6.6894	1.092	0	0	0	0	0	0	0	0	6.6894	1.092
50	sp|P04370-11|MBP_MOUSE Isoform 11 of Myelin basic protein OS=Mus musculus OX=10090 GN=Mbp	sp|P04370-11|MBP_MOUSE (+1)	Mbp	20 kDa	0.25	[]		2.6509	0.7354	0.74472	1.8906	1.299	0.89702	1.2019	4.4596	2.1839	5.4746	1.6403	0.86785	1.0777	1.4616	0.85108	0	2.0508	4.4596	2.1839
51	sp|P20918|PLMN_MOUSE Plasminogen OS=Mus musculus OX=10090 GN=Plg PE=1 SV=3	sp|P20918|PLMN_MOUSE	Plg	91 kDa	0.25	[]		0	0	0	0	0	0	0	3.3447	0	0	0	0	0	0	0	0	1.0254	3.3447	0
52	sp|P03987-2|IGHG3_MOUSE Isoform 2 of Ig gamma-3 chain C region OS=Mus musculus OX=10090	sp|P03987-2|IGHG3_MOUSE (+1)		36 kDa	0.26	[]		0	0.7354	0	0.94528	0	0	4.8077	10.034	0	0	3.2806	0.86785	2.1555	0	0	0	1.0254	10.034	0
53	sp|P48678|LMNA_MOUSE Prelamin-A/C OS=Mus musculus OX=10090 GN=Lmna PE=1 SV=2	sp|P48678|LMNA_MOUSE	Lmna	74 kDa	0.26	[]		1.7673	1.4708	1.4894	0.94528	1.299	8.0731	1.2019	10.034	14.196	5.4746	2.4605	1.7357	8.6218	4.3848	2.5532	0	1.0254	10.034	14.196
54	sp|P13020-2|GELS_MOUSE Isoform 2 of Gelsolin OS=Mus musculus OX=10090 GN=Gsn	sp|P13020-2|GELS_MOUSE (+1)	Gsn	81 kDa	0.26	[]		7.9527	2.9416	5.9577	6.617	2.5979	0	3.6058	6.6894	0	1.3686	2.4605	3.4714	1.0777	0	0.85108	0	2.0508	6.6894	0
55	sp|P60867|RS20_MOUSE 40S ribosomal protein S20 OS=Mus musculus OX=10090 GN=Rps20 PE=1 SV=1	sp|P60867|RS20_MOUSE	Rps20	13 kDa	0.27	[]		0	0	0	1.8906	1.299	0.89702	0	1.1149	0	0	0	0	1.0777	1.4616	0	0	0	1.1149	0
56	sp|P35385|HSPB7_MOUSE Heat shock protein beta-7 OS=Mus musculus OX=10090 GN=Hspb7 PE=1 SV=3	sp|P35385|HSPB7_MOUSE	Hspb7	19 kDa	0.27	[]		0.88363	0.7354	0.74472	2.8358	5.1959	0.89702	0	6.6894	2.1839	0	0	0	0	0	0	0	0	6.6894	2.1839
57	sp|Q7TSH2|KPBB_MOUSE Phosphorylase b kinase regulatory subunit beta OS=Mus musculus OX=10090 GN=Phkb PE=1 SV=1	sp|Q7TSH2|KPBB_MOUSE	Phkb	124 kDa	0.3	[]		4.4182	2.2062	3.7236	7.5622	1.299	4.4851	0	3.3447	1.092	8.2119	6.5613	3.4714	7.5441	2.9232	3.4043	0	0	3.3447	1.092
58	sp|O09165|CASQ1_MOUSE Calsequestrin-1 OS=Mus musculus OX=10090 GN=Casq1 PE=1 SV=3	sp|O09165|CASQ1_MOUSE	Casq1	46 kDa	0.3	[]		30.043	22.798	19.363	19.851	24.68	14.352	8.4134	16.723	20.747	26.004	21.324	26.903	21.555	23.385	22.128	8.09	9.2285	16.723	20.747
59	Cluster of sp|P11798|KCC2A_MOUSE Calcium/calmodulin-dependent protein kinase type II subunit alpha OS=Mus musculus OX=10090 GN=Camk2a PE=1 SV=2 (sp|P11798|KCC2A_MOUSE)	sp|P11798|KCC2A_MOUSE [5]	Camk2a	54 kDa	0.3	[]		0	0	0	0.94528	1.299	1.794	0	2.2298	2.1839	1.3686	1.6403	0	1.0777	0	0.85108	0	0	2.2298	2.1839
60	Cluster of sp|P58774|TPM2_MOUSE Tropomyosin beta chain OS=Mus musculus OX=10090 GN=Tpm2 PE=1 SV=1 (sp|P58774|TPM2_MOUSE)	sp|P58774|TPM2_MOUSE [6]	Tpm2	33 kDa	0.31	[]		127.24	90.455	72.982	83.185	120.8	60.997	203.12	122.64	82.99	97.174	53.31	77.238	52.809	95.003	124.26	82.922	215.33	122.64	82.99
61	sp|Q9CPR4|RL17_MOUSE 60S ribosomal protein L17 OS=Mus musculus OX=10090 GN=Rpl17 PE=1 SV=3	sp|Q9CPR4|RL17_MOUSE	Rpl17	21 kDa	0.31	[]		0	0	0	1.8906	2.5979	0.89702	1.2019	4.4596	1.092	2.7373	1.6403	0	1.0777	0	0	0	0	4.4596	1.092
62	sp|Q8BL65-3|ABLM2_MOUSE Isoform 3 of Actin-binding LIM protein 2 OS=Mus musculus OX=10090 GN=Ablim2	sp|Q8BL65-3|ABLM2_MOUSE (+1)	Ablim2	67 kDa	0.32	[]		4.4182	1.4708	2.2342	4.7264	9.0928	0	0	2.2298	3.2759	0	0	0	0	0	0	1.0112	1.0254	2.2298	3.2759
63	sp|Q9CR68|UCRI_MOUSE Cytochrome b-c1 complex subunit Rieske, mitochondrial OS=Mus musculus OX=10090 GN=Uqcrfs1 PE=1 SV=1	sp|Q9CR68|UCRI_MOUSE	Uqcrfs1	29 kDa	0.32	[]		3.5345	1.4708	0.74472	3.7811	2.5979	4.4851	0	0	2.1839	4.1059	4.1008	2.6035	4.3109	7.3079	1.7022	0	0	0	2.1839
64	sp|Q9DB77|QCR2_MOUSE Cytochrome b-c1 complex subunit 2, mitochondrial OS=Mus musculus OX=10090 GN=Uqcrc2 PE=1 SV=1	sp|Q9DB77|QCR2_MOUSE	Uqcrc2	48 kDa	0.32	[]		9.7199	6.6186	5.9577	12.289	12.99	17.043	0	5.5745	7.6438	19.161	13.123	7.8106	22.632	19.001	11.915	0	0	5.5745	7.6438
65	sp|P62806|H4_MOUSE Histone H4 OS=Mus musculus OX=10090 GN=Hist1h4a PE=1 SV=2	sp|P62806|H4_MOUSE	Hist1h4a	11 kDa	0.33	[]		4.4182	0.7354	0	3.7811	14.289	12.558	7.2115	14.494	14.196	9.5805	4.921	3.4714	5.3887	16.077	8.5108	2.0225	2.0508	14.494	14.196
66	sp|Q60936|COQ8A_MOUSE Atypical kinase COQ8A, mitochondrial OS=Mus musculus OX=10090 GN=Coq8a PE=1 SV=2	sp|Q60936|COQ8A_MOUSE	Coq8a	72 kDa	0.33	[]		0.88363	1.4708	0.74472	2.8358	0	1.794	0	0	0	0	2.4605	1.7357	3.2332	1.4616	0.85108	0	0	0	0
67	sp|E9PV24-2|FIBA_MOUSE Isoform 2 of Fibrinogen alpha chain OS=Mus musculus OX=10090 GN=Fga	sp|E9PV24-2|FIBA_MOUSE (+1)	Fga	61 kDa	0.33	[]		0	0	0	0	0	0	0	12.264	1.092	0	0	0	0	0	0	0	0	12.264	1.092
68	Cluster of sp|Q02789-2|CAC1S_MOUSE Isoform 2 of Voltage-dependent L-type calcium channel subunit alpha-1S OS=Mus musculus OX=10090 GN=Cacna1s (sp|Q02789-2|CAC1S_MOUSE)	sp|Q02789-2|CAC1S_MOUSE [8]	Cacna1s	212 kDa	0.33	[]		2.6509	0.7354	0	4.7264	2.5979	2.691	0	2.2298	1.092	4.1059	4.921	2.6035	4.3109	4.3848	0	0	0	2.2298	1.092
69	Cluster of sp|P47754|CAZA2_MOUSE F-actin-capping protein subunit alpha-2 OS=Mus musculus OX=10090 GN=Capza2 PE=1 SV=3 (sp|P47754|CAZA2_MOUSE)	sp|P47754|CAZA2_MOUSE [2]	Capza2	33 kDa	0.33	[]		14.138	10.296	11.915	13.234	12.99	5.3821	13.221	5.5745	3.2759	2.7373	6.5613	12.15	5.3887	5.8463	4.2554	9.1012	14.355	5.5745	3.2759
70	sp|P13412|TNNI2_MOUSE Troponin I, fast skeletal muscle OS=Mus musculus OX=10090 GN=Tnni2 PE=2 SV=2	sp|P13412|TNNI2_MOUSE	Tnni2	21 kDa	0.35	[]		102.5	92.661	107.87	53.881	53.258	43.954	57.692	36.792	27.299	30.11	39.368	72.899	16.166	39.463	122.29	49.236	146.31	36.792	27.299
71	sp|P25444|RS2_MOUSE 40S ribosomal protein S2 OS=Mus musculus OX=10090 GN=Rps2 PE=1 SV=3	sp|P25444|RS2_MOUSE	Rps2	31 kDa	0.35	[]		0.88363	1.4708	0.74472	0.94528	2.5979	0.89702	0	2.2298	4.3679	1.3686	0.82016	0	0	0	0.85108	0	0	2.2298	4.3679
72	sp|Q60902|EP15R_MOUSE Epidermal growth factor receptor substrate 15-like 1 OS=Mus musculus OX=10090 GN=Eps15l1 PE=1 SV=3	sp|Q60902|EP15R_MOUSE	Eps15l1	99 kDa	0.35	[]		1.7673	0	1.4894	0.94528	3.8969	0	0	2.2298	2.1839	0	0	0	0	0	0	0	0	2.2298	2.1839
73	sp|P07310|KCRM_MOUSE Creatine kinase M-type OS=Mus musculus OX=10090 GN=Ckm PE=1 SV=1	sp|P07310|KCRM_MOUSE	Ckm	43 kDa	0.35	[]		0	0.7354	1.4894	0.94528	0	0	0	13.379	2.1839	0	1.6403	0	1.0777	1.4616	0	0	0	13.379	2.1839
74	sp|Q9D051|ODPB_MOUSE Pyruvate dehydrogenase E1 component subunit beta, mitochondrial OS=Mus musculus OX=10090 GN=Pdhb PE=1 SV=1	sp|Q9D051|ODPB_MOUSE	Pdhb	39 kDa	0.36	[]		0	0	0	0.94528	0	0.89702	0	8.9192	2.1839	2.7373	2.4605	0.86785	2.1555	1.4616	1.7022	0	0	8.9192	2.1839
75	sp|P63325|RS10_MOUSE 40S ribosomal protein S10 OS=Mus musculus OX=10090 GN=Rps10 PE=1 SV=1	sp|P63325|RS10_MOUSE	Rps10	19 kDa	0.36	[]		0.88363	0.7354	0.74472	1.8906	1.299	0.89702	1.2019	2.2298	1.092	1.3686	0.82016	0.86785	1.0777	1.4616	0.85108	0	1.0254	2.2298	1.092
76	sp|P12970|RL7A_MOUSE 60S ribosomal protein L7a OS=Mus musculus OX=10090 GN=Rpl7a PE=1 SV=2	sp|P12970|RL7A_MOUSE	Rpl7a	30 kDa	0.36	[]		0	0	0	0	1.299	0	0	2.2298	1.092	1.3686	0	0	0	0	0.85108	0	0	2.2298	1.092
77	Cluster of sp|Q9Z1E4|GYS1_MOUSE Glycogen [starch] synthase, muscle OS=Mus musculus OX=10090 GN=Gys1 PE=1 SV=2 (sp|Q9Z1E4|GYS1_MOUSE)	sp|Q9Z1E4|GYS1_MOUSE [2]	Gys1	84 kDa	0.36	[]		0.88363	0.7354	0	2.8358	2.5979	8.0731	0	2.2298	3.2759	0	2.4605	0	4.3109	4.3848	6.8087	0	0	2.2298	3.2759
78	Cluster of sp|Q9D646|KRT34_MOUSE Keratin, type I cuticular Ha4 OS=Mus musculus OX=10090 GN=Krt34 PE=2 SV=1 (sp|Q9D646|KRT34_MOUSE)	sp|Q9D646|KRT34_MOUSE [3]	Krt34	45 kDa	0.36	[]		0	0	0	0	0	0	0	0	0	8.2119	0	0	0	0	0	0	0	0	0
79	sp|P26369|U2AF2_MOUSE Splicing factor U2AF 65 kDa subunit OS=Mus musculus OX=10090 GN=U2af2 PE=1 SV=3	sp|P26369|U2AF2_MOUSE	U2af2	54 kDa	0.36	[]		0	0	0	0	0	0	0	0	0	2.7373	0	0	0	0	0	0	0	0	0
80	sp|P62918|RL8_MOUSE 60S ribosomal protein L8 OS=Mus musculus OX=10090 GN=Rpl8 PE=1 SV=2	sp|P62918|RL8_MOUSE	Rpl8	28 kDa	0.36	[]		0	0.7354	0.74472	0.94528	1.299	0.89702	0	2.2298	3.2759	1.3686	0	0	1.0777	1.4616	0	0	0	2.2298	3.2759
81	sp|P05064|ALDOA_MOUSE Fructose-bisphosphate aldolase A OS=Mus musculus OX=10090 GN=Aldoa PE=1 SV=2	sp|P05064|ALDOA_MOUSE	Aldoa	39 kDa	0.37	[]		0.88363	2.9416	1.4894	1.8906	0	0	0	2.2298	0	1.3686	1.6403	2.6035	1.0777	0	0	1.0112	0	2.2298	0
82	sp|P02469|LAMB1_MOUSE Laminin subunit beta-1 OS=Mus musculus OX=10090 GN=Lamb1 PE=1 SV=3	sp|P02469|LAMB1_MOUSE	Lamb1	197 kDa	0.37	[]		0	0	0	0	0	4.4851	0	0	0	2.7373	3.2806	0	2.1555	0	0.85108	0	0	0	0
83	Cluster of sp|Q9QZQ8-2|H2AY_MOUSE Isoform 1 of Core histone macro-H2A.1 OS=Mus musculus OX=10090 GN=H2afy (sp|Q9QZQ8-2|H2AY_MOUSE)	sp|Q9QZQ8-2|H2AY_MOUSE [3]	H2afy	39 kDa	0.37	[]		0	0	0	0	5.1959	2.691	0	1.1149	1.092	1.3686	1.6403	0.86785	3.2332	7.3079	1.7022	0	0	1.1149	1.092
84	sp|P62270|RS18_MOUSE 40S ribosomal protein S18 OS=Mus musculus OX=10090 GN=Rps18 PE=1 SV=3	sp|P62270|RS18_MOUSE	Rps18	18 kDa	0.37	[]		0	0.7354	0	0.94528	0	0.89702	0	1.1149	2.1839	0	0	0	0	1.4616	0	0	0	1.1149	2.1839
85	sp|Q8CI43|MYL6B_MOUSE Myosin light chain 6B OS=Mus musculus OX=10090 GN=Myl6b PE=1 SV=1	sp|Q8CI43|MYL6B_MOUSE	Myl6b	23 kDa	0.37	[]		0	0	0	0.93822	0	0	0	2.2215	1.0838	0	1.6403	0	1.0697	0	0	0	0	2.2215	1.0838
86	Cluster of sp|Q9D6J6|NDUV2_MOUSE NADH dehydrogenase [ubiquinone] flavoprotein 2, mitochondrial OS=Mus musculus OX=10090 GN=Ndufv2 PE=1 SV=2 (sp|Q9D6J6|NDUV2_MOUSE)	sp|Q9D6J6|NDUV2_MOUSE [2]	Ndufv2	27 kDa	0.38	[]		0.88363	0	0	0	0	0.89702	0	1.1149	0	4.1059	0.82016	0.86785	3.2332	0	0.85108	0	0	1.1149	0
87	sp|P47963|RL13_MOUSE 60S ribosomal protein L13 OS=Mus musculus OX=10090 GN=Rpl13 PE=1 SV=3	sp|P47963|RL13_MOUSE	Rpl13	24 kDa	0.38	[]		0	0	0	1.8906	1.299	0	0	0	0	1.3686	0	0	2.1555	1.4616	0	0	0	0	0
88	sp|Q6PDM2-2|SRSF1_MOUSE Isoform 2 of Serine/arginine-rich splicing factor 1 OS=Mus musculus OX=10090 GN=Srsf1	sp|Q6PDM2-2|SRSF1_MOUSE (+2)	Srsf1	22 kDa	0.38	[]		0	0	0	0.94528	3.8969	0	0	0	0	5.4746	0.82016	0	4.3109	7.3079	0	0	0	0	0
89	sp|Q8BFR5|EFTU_MOUSE Elongation factor Tu, mitochondrial OS=Mus musculus OX=10090 GN=Tufm PE=1 SV=1	sp|Q8BFR5|EFTU_MOUSE	Tufm	50 kDa	0.39	[]		0	0	0	1.8906	1.299	1.794	0	5.5745	2.1839	1.3686	2.4605	0	2.1555	0	0.85108	0	0	5.5745	2.1839
90	sp|Q02788|CO6A2_MOUSE Collagen alpha-2(VI) chain OS=Mus musculus OX=10090 GN=Col6a2 PE=1 SV=3	sp|Q02788|CO6A2_MOUSE	Col6a2	110 kDa	0.4	[]		1.7673	1.4708	0.74472	4.7264	3.8969	5.3821	0	1.1149	4.3679	6.8432	4.1008	2.6035	5.3887	5.8463	4.2554	0	0	1.1149	4.3679
91	sp|P0CG49|UBB_MOUSE Polyubiquitin-B OS=Mus musculus OX=10090 GN=Ubb PE=2 SV=1	sp|P0CG49|UBB_MOUSE (+2)	Ubb	34 kDa	0.42	[]		1.7673	0.7354	0.74472	1.8906	3.8969	2.691	2.4038	4.4596	3.2759	0	2.4605	2.6035	2.1555	4.3848	1.7022	0	1.0254	4.4596	3.2759
92	sp|P11276|FINC_MOUSE Fibronectin OS=Mus musculus OX=10090 GN=Fn1 PE=1 SV=4	sp|P11276|FINC_MOUSE	Fn1	273 kDa	0.43	[]		0	0	0	0	0	0	1.2019	20.068	0	0	0	0	0	0	0.85108	0	0	20.068	0
93	sp|P61164|ACTZ_MOUSE Alpha-centractin OS=Mus musculus OX=10090 GN=Actr1a PE=1 SV=1	sp|P61164|ACTZ_MOUSE	Actr1a	43 kDa	0.43	[]		0	0.7354	0.74472	0	0	0	0	0	0	0	0	0	0	0	1.7022	0	0	0	0
94	sp|Q9ET78|JPH2_MOUSE Junctophilin-2 OS=Mus musculus OX=10090 GN=Jph2 PE=1 SV=2	sp|Q9ET78|JPH2_MOUSE	Jph2	75 kDa	0.44	[]		0.88363	0	0	0.94528	1.299	4.4851	0	0	1.092	1.3686	2.4605	0	2.1555	1.4616	3.4043	0	0	0	1.092
95	sp|P62301|RS13_MOUSE 40S ribosomal protein S13 OS=Mus musculus OX=10090 GN=Rps13 PE=1 SV=2	sp|P62301|RS13_MOUSE	Rps13	17 kDa	0.44	[]		0	0	0	0	3.8969	0.89702	0	1.1149	1.092	0	0	0	0	2.9232	0	0	1.0254	1.1149	1.092
96	Cluster of sp|Q9JMH9-1|MY18A_MOUSE Isoform 1 of Unconventional myosin-XVIIIa OS=Mus musculus OX=10090 GN=Myo18a (sp|Q9JMH9-1|MY18A_MOUSE)	sp|Q9JMH9-1|MY18A_MOUSE [4]	Myo18a	231 kDa	0.44	[]		0.88363	0	0.74472	1.8906	14.289	0	0	0	1.092	10.949	3.2806	4.3392	3.2332	11.693	0.85108	0	0	0	1.092
97	sp|P07934|PHKG1_MOUSE Phosphorylase b kinase gamma catalytic chain, skeletal muscle/heart isoform OS=Mus musculus OX=10090 GN=Phkg1 PE=1 SV=3	sp|P07934|PHKG1_MOUSE	Phkg1	45 kDa	0.44	[]		0	0	0	0	0	1.794	0	1.1149	2.1839	0	0.82016	0	1.0777	0	0.85108	1.0112	0	1.1149	2.1839
98	sp|Q9D8E6|RL4_MOUSE 60S ribosomal protein L4 OS=Mus musculus OX=10090 GN=Rpl4 PE=1 SV=3	sp|Q9D8E6|RL4_MOUSE	Rpl4	47 kDa	0.44	[]		0	0	0	2.8358	5.1959	1.794	0	4.4596	1.092	0	0	0.86785	3.2332	1.4616	0.85108	0	0	4.4596	1.092
99	sp|Q8VEK3-2|HNRPU_MOUSE Isoform 2 of Heterogeneous nuclear ribonucleoprotein U OS=Mus musculus OX=10090 GN=Hnrnpu	sp|Q8VEK3-2|HNRPU_MOUSE (+1)	Hnrnpu	87 kDa	0.44	[]		0	0	0	0	2.5979	0	0	2.2298	2.1839	0	0	0	0	2.9232	0	0	0	2.2298	2.1839
100	sp|P11087-2|CO1A1_MOUSE Isoform 2 of Collagen alpha-1(I) chain OS=Mus musculus OX=10090 GN=Col1a1	sp|P11087-2|CO1A1_MOUSE	Col1a1	118 kDa	0.44	[]		0	0	0	1.8906	0	0.89702	0	1.1149	1.092	1.3686	0.82016	0.86785	2.1555	1.4616	0.85108	0	0	1.1149	1.092
101	Cluster of sp|Q6IFX2|K1C42_MOUSE Keratin, type I cytoskeletal 42 OS=Mus musculus OX=10090 GN=Krt42 PE=1 SV=1 (sp|Q6IFX2|K1C42_MOUSE)	sp|Q6IFX2|K1C42_MOUSE [7]	Krt42	50 kDa	0.44	[]		1.7673	5.1478	0	2.8358	9.0928	7.1761	0	2.2298	7.6438	23.267	0.82016	12.15	26.943	11.693	4.2554	0	0	2.2298	7.6438
102	sp|Q8BGD9|IF4B_MOUSE Eukaryotic translation initiation factor 4B OS=Mus musculus OX=10090 GN=Eif4b PE=1 SV=1	sp|Q8BGD9|IF4B_MOUSE	Eif4b	69 kDa	0.45	[]		2.6509	0	0	1.8906	1.299	0	0	1.1149	2.1839	0	0	0	0	0	0	0	0	1.1149	2.1839
103	sp|Q8BMF4|ODP2_MOUSE Dihydrolipoyllysine-residue acetyltransferase component of pyruvate dehydrogenase complex, mitochondrial OS=Mus musculus OX=10090 GN=Dlat PE=1 SV=2	sp|Q8BMF4|ODP2_MOUSE	Dlat	68 kDa	0.45	[]		0	0	0	0	0	1.794	0	5.5745	1.092	2.7373	0.82016	0.86785	4.3109	2.9232	2.5532	0	0	5.5745	1.092
104	sp|O08539-2|BIN1_MOUSE Isoform 2 of Myc box-dependent-interacting protein 1 OS=Mus musculus OX=10090 GN=Bin1	sp|O08539-2|BIN1_MOUSE (+1)	Bin1	48 kDa	0.45	[]		1.7673	1.4708	0	1.8906	0	0.89702	0	0	0	1.3686	1.6403	0.86785	3.2332	0	0	0	0	0	0
105	Cluster of sp|P43274|H14_MOUSE Histone H1.4 OS=Mus musculus OX=10090 GN=Hist1h1e PE=1 SV=2 (sp|P43274|H14_MOUSE)	sp|P43274|H14_MOUSE [4]	Hist1h1e	22 kDa	0.45	[]		4.4182	2.2062	1.4894	2.8358	12.561	12.262	6.8152	9.2989	16.031	7.7606	3.0102	4.3392	6.111	11.211	9.0813	0	2.0508	9.2989	16.031
106	sp|O54724|CAVN1_MOUSE Caveolae-associated protein 1 OS=Mus musculus OX=10090 GN=Cavin1 PE=1 SV=1	sp|O54724|CAVN1_MOUSE	Cavin1	44 kDa	0.46	[]		0.88363	0.7354	0	2.8358	1.299	0.89702	0	1.1149	1.092	0	0	0.86785	3.2332	2.9232	0.85108	0	0	1.1149	1.092
107	sp|P54071|IDHP_MOUSE Isocitrate dehydrogenase [NADP], mitochondrial OS=Mus musculus OX=10090 GN=Idh2 PE=1 SV=3	sp|P54071|IDHP_MOUSE	Idh2	51 kDa	0.46	[]		0	0	0	0	0	0	0	4.24	0	0	0	0	0	0	0	0	0	4.24	0
108	sp|Q99KI0|ACON_MOUSE Aconitate hydratase, mitochondrial OS=Mus musculus OX=10090 GN=Aco2 PE=1 SV=1	sp|Q99KI0|ACON_MOUSE	Aco2	85 kDa	0.46	[]		0	0	0	0	0	0	0	22.298	0	0	0	0	0	0	0	0	0	22.298	0
109	sp|Q9CZU6|CISY_MOUSE Citrate synthase, mitochondrial OS=Mus musculus OX=10090 GN=Cs PE=1 SV=1	sp|Q9CZU6|CISY_MOUSE	Cs	52 kDa	0.46	[]		0	0	0	0	0	0	0	5.5745	0	0	0	0	0	0	0	0	0	5.5745	0
110	sp|Q91WP6|SPA3N_MOUSE Serine protease inhibitor A3N OS=Mus musculus OX=10090 GN=Serpina3n PE=1 SV=1	sp|Q91WP6|SPA3N_MOUSE	Serpina3n	47 kDa	0.46	[]		0	0	0	0	0	0	0	3.3447	0	0	0	0	0	0	0	0	0	3.3447	0
111	sp|Q62009-2|POSTN_MOUSE Isoform 2 of Periostin OS=Mus musculus OX=10090 GN=Postn	sp|Q62009-2|POSTN_MOUSE (+4)	Postn	90 kDa	0.46	[]		0	0	0	0	0	0	0	3.3447	0	0	0	0	0	0	0	0	0	3.3447	0
112	sp|Q9Z2I9|SUCB1_MOUSE Succinate--CoA ligase [ADP-forming] subunit beta, mitochondrial OS=Mus musculus OX=10090 GN=Sucla2 PE=1 SV=2	sp|Q9Z2I9|SUCB1_MOUSE	Sucla2	50 kDa	0.46	[]		0	0	0	0	0	0	0	3.3447	0	0	0	0	0	0	0	0	0	3.3447	0
113	sp|P49290|PERE_MOUSE Eosinophil peroxidase OS=Mus musculus OX=10090 GN=Epx PE=1 SV=2	sp|P49290|PERE_MOUSE	Epx	81 kDa	0.46	[]		0	0	0	0	0	0	0	4.4596	0	0	0	0	0	0	0	0	0	4.4596	0
114	sp|P98086|C1QA_MOUSE Complement C1q subcomponent subunit A OS=Mus musculus OX=10090 GN=C1qa PE=1 SV=2	sp|P98086|C1QA_MOUSE	C1qa	26 kDa	0.46	[]		0	0	0	0	0	0	0	4.4596	0	0	0	0	0	0	0	0	0	4.4596	0
115	sp|Q9DCW4|ETFB_MOUSE Electron transfer flavoprotein subunit beta OS=Mus musculus OX=10090 GN=Etfb PE=1 SV=3	sp|Q9DCW4|ETFB_MOUSE	Etfb	28 kDa	0.46	[]		0	0	0	0	0	0	0	4.4596	0	0	0	0	0	0	0	0	0	4.4596	0
116	sp|P35486|ODPA_MOUSE Pyruvate dehydrogenase E1 component subunit alpha, somatic form, mitochondrial OS=Mus musculus OX=10090 GN=Pdha1 PE=1 SV=1	sp|P35486|ODPA_MOUSE	Pdha1	43 kDa	0.46	[]		0	0	0	0	0	0	0	2.2298	0	0	0	0	0	0	0	0	0	2.2298	0
117	sp|P45952|ACADM_MOUSE Medium-chain specific acyl-CoA dehydrogenase, mitochondrial OS=Mus musculus OX=10090 GN=Acadm PE=1 SV=1	sp|P45952|ACADM_MOUSE	Acadm	46 kDa	0.46	[]		0	0	0	0	0	0	0	2.2298	0	0	0	0	0	0	0	0	0	2.2298	0
118	sp|P14106|C1QB_MOUSE Complement C1q subcomponent subunit B OS=Mus musculus OX=10090 GN=C1qb PE=1 SV=2	sp|P14106|C1QB_MOUSE	C1qb	27 kDa	0.46	[]		0	0	0	0	0	0	0	2.2298	0	0	0	0	0	0	0	0	0	2.2298	0
119	sp|O70548|TELT_MOUSE Telethonin OS=Mus musculus OX=10090 GN=Tcap PE=1 SV=1	sp|O70548|TELT_MOUSE	Tcap	19 kDa	0.47	[]		0.88363	2.2062	3.7236	0	2.5979	1.794	1.2019	1.1149	3.2759	1.3686	0.82016	0.86785	1.0777	1.4616	0.85108	1.0112	2.0508	1.1149	3.2759
120	sp|Q99LC3|NDUAA_MOUSE NADH dehydrogenase [ubiquinone] 1 alpha subcomplex subunit 10, mitochondrial OS=Mus musculus OX=10090 GN=Ndufa10 PE=1 SV=1	sp|Q99LC3|NDUAA_MOUSE	Ndufa10	41 kDa	0.47	[]		3.5345	4.4124	0.74472	2.8358	1.299	3.5881	0	3.3447	2.1839	4.1059	4.1008	3.4714	2.1555	2.9232	3.4043	1.0112	0	3.3447	2.1839
121	sp|P62242|RS8_MOUSE 40S ribosomal protein S8 OS=Mus musculus OX=10090 GN=Rps8 PE=1 SV=2	sp|P62242|RS8_MOUSE	Rps8	24 kDa	0.47	[]		1.7673	0.7354	0	1.8906	3.8969	1.794	0	2.2298	4.3679	1.3686	0	0.86785	0	0	1.7022	0	0	2.2298	4.3679
122	Cluster of sp|Q3TTY5|K22E_MOUSE Keratin, type II cytoskeletal 2 epidermal OS=Mus musculus OX=10090 GN=Krt2 PE=1 SV=1 (sp|Q3TTY5|K22E_MOUSE)	sp|Q3TTY5|K22E_MOUSE [23]	Krt2	71 kDa	0.49	[]		8.8363	6.6186	2.2342	10.398	23.381	16.146	10.817	17.838	27.299	38.322	9.8419	18.225	25.866	39.463	15.319	4.045	6.1523	17.838	27.299
123	sp|Q8BL97-2|SRSF7_MOUSE Isoform 2 of Serine/arginine-rich splicing factor 7 OS=Mus musculus OX=10090 GN=Srsf7	sp|Q8BL97-2|SRSF7_MOUSE (+3)	Srsf7	27 kDa	0.49	[]		0.88363	0	0.74472	2.0256	5.3814	0	0	0	0	7.6253	0	1.3637	2.3094	4.5935	0	0	0	0	0
124	sp|Q91WD5|NDUS2_MOUSE NADH dehydrogenase [ubiquinone] iron-sulfur protein 2, mitochondrial OS=Mus musculus OX=10090 GN=Ndufs2 PE=1 SV=1	sp|Q91WD5|NDUS2_MOUSE	Ndufs2	53 kDa	0.5	[]		3.5345	2.2062	0	4.7264	1.299	6.2791	0	4.4596	3.2759	6.8432	6.5613	1.7357	5.3887	8.7695	8.5108	0	0	4.4596	3.2759
125	sp|Q9CQC7|NDUB4_MOUSE NADH dehydrogenase [ubiquinone] 1 beta subcomplex subunit 4 OS=Mus musculus OX=10090 GN=Ndufb4 PE=1 SV=3	sp|Q9CQC7|NDUB4_MOUSE	Ndufb4	15 kDa	0.5	[]		1.7673	0.7354	0	1.8906	2.5979	3.5881	0	2.2298	0	4.1059	2.4605	1.7357	2.1555	5.8463	0.85108	0	0	2.2298	0
126	sp|P62996|TRA2B_MOUSE Transformer-2 protein homolog beta OS=Mus musculus OX=10090 GN=Tra2b PE=1 SV=1	sp|P62996|TRA2B_MOUSE	Tra2b	34 kDa	0.5	[]		0	0	0	0.94528	0	0	0	0	0	2.7373	0.82016	0	3.2332	0	0	0	0	0	0
127	sp|Q9D023|MPC2_MOUSE Mitochondrial pyruvate carrier 2 OS=Mus musculus OX=10090 GN=Mpc2 PE=1 SV=1	sp|Q9D023|MPC2_MOUSE	Mpc2	14 kDa	0.5	[]		1.7673	1.4708	1.4894	0.94528	1.299	0.89702	0	1.1149	1.092	0	1.6403	3.4714	2.1555	4.3848	1.7022	0	0	1.1149	1.092
128	sp|Q91V79|FITM1_MOUSE Fat storage-inducing transmembrane protein 1 OS=Mus musculus OX=10090 GN=Fitm1 PE=1 SV=1	sp|Q91V79|FITM1_MOUSE	Fitm1	32 kDa	0.5	[]		0	0.7354	1.4894	0.94528	0	0.89702	0	1.1149	1.092	1.3686	1.6403	0.86785	1.0777	1.4616	0	0	1.0254	1.1149	1.092
129	sp|P01872-2|IGHM_MOUSE Isoform 2 of Ig mu chain C region OS=Mus musculus OX=10090 GN=Ighm	sp|P01872-2|IGHM_MOUSE (+1)	Ighm	53 kDa	0.52	[]		0	0	0	0	0	0	0	4.4596	0	1.3686	0.82016	0	0	0	0	0	0	4.4596	0
130	sp|Q9CPQ8|ATP5L_MOUSE ATP synthase subunit g, mitochondrial OS=Mus musculus OX=10090 GN=Atp5l PE=1 SV=1	sp|Q9CPQ8|ATP5L_MOUSE	Atp5l	11 kDa	0.52	[]		0	0.7354	0	1.8906	1.299	2.691	0	1.1149	1.092	0	0.82016	1.7357	1.0777	1.4616	1.7022	0	0	1.1149	1.092
131	sp|Q9ET80|JPH1_MOUSE Junctophilin-1 OS=Mus musculus OX=10090 GN=Jph1 PE=1 SV=1	sp|Q9ET80|JPH1_MOUSE	Jph1	72 kDa	0.52	[]		0	0	0	0.94528	0	0.89702	0	0	0	1.3686	0	0	0	4.3848	0.85108	0	0	0	0
132	sp|P28653|PGS1_MOUSE Biglycan OS=Mus musculus OX=10090 GN=Bgn PE=1 SV=1	sp|P28653|PGS1_MOUSE	Bgn	42 kDa	0.52	[]		0	0	0	0.94528	1.299	0	0	2.2298	1.092	0	0.82016	0.86785	0	1.4616	0.85108	0	0	2.2298	1.092
133	Cluster of sp|Q62167|DDX3X_MOUSE ATP-dependent RNA helicase DDX3X OS=Mus musculus OX=10090 GN=Ddx3x PE=1 SV=3 (sp|Q62167|DDX3X_MOUSE)	sp|Q62167|DDX3X_MOUSE [6]	Ddx3x	73 kDa	0.52	[]		1.7673	1.4708	1.4894	1.8906	9.0928	1.794	0	1.1149	2.1839	8.2119	2.4605	3.4714	5.3887	11.693	1.7022	0	0	1.1149	2.1839
134	sp|Q9D6R2|IDH3A_MOUSE Isocitrate dehydrogenase [NAD] subunit alpha, mitochondrial OS=Mus musculus OX=10090 GN=Idh3a PE=1 SV=1	sp|Q9D6R2|IDH3A_MOUSE	Idh3a	40 kDa	0.53	[]		0	0	0	0	0	0.89702	0	6.6894	0	0	0	0	0	0	0.85108	0	0	6.6894	0
135	sp|P56135|ATPK_MOUSE ATP synthase subunit f, mitochondrial OS=Mus musculus OX=10090 GN=Atp5j2 PE=1 SV=3	sp|P56135|ATPK_MOUSE	Atp5j2	10 kDa	0.53	[]		0.88363	1.4708	0.74472	0.94528	0	0	0	5.5745	1.092	5.4746	2.4605	0.86785	3.2332	0	1.7022	0	0	5.5745	1.092
136	sp|Q91VR5|DDX1_MOUSE ATP-dependent RNA helicase DDX1 OS=Mus musculus OX=10090 GN=Ddx1 PE=1 SV=1	sp|Q91VR5|DDX1_MOUSE	Ddx1	83 kDa	0.53	[]		0.88363	0	0	2.8358	1.299	0	0	1.1149	2.1839	0	0	0	0	1.4616	0	0	0	1.1149	2.1839
137	sp|Q7TMF3|NDUAC_MOUSE NADH dehydrogenase [ubiquinone] 1 alpha subcomplex subunit 12 OS=Mus musculus OX=10090 GN=Ndufa12 PE=1 SV=2	sp|Q7TMF3|NDUAC_MOUSE	Ndufa12	17 kDa	0.54	[]		0.88363	0.7354	0.74472	2.8358	0	1.794	0	3.3447	0	2.7373	1.6403	0.86785	4.3109	2.9232	4.2554	0	0	3.3447	0
138	sp|Q9JK53|PRELP_MOUSE Prolargin OS=Mus musculus OX=10090 GN=Prelp PE=1 SV=2	sp|Q9JK53|PRELP_MOUSE	Prelp	43 kDa	0.54	[]		0	0	0	0	0	0	0	2.2298	0	0	0.82016	0	0	0	0	0	0	2.2298	0
139	sp|O70373|XIRP1_MOUSE Xin actin-binding repeat-containing protein 1 OS=Mus musculus OX=10090 GN=Xirp1 PE=1 SV=2	sp|O70373|XIRP1_MOUSE	Xirp1	123 kDa	0.55	[]		0	0	0	0	0	0	2.4038	0	0	0	0	0.86785	0	0	0	1.0112	0	0	0
140	sp|P01942|HBA_MOUSE Hemoglobin subunit alpha OS=Mus musculus OX=10090 GN=Hba PE=1 SV=2	sp|P01942|HBA_MOUSE	Hba	15 kDa	0.55	[]		0	0	0	0	0	0.89702	0	0	0	0	0.82016	0.86785	0	0	1.7022	0	0	0	0
141	sp|Q60931|VDAC3_MOUSE Voltage-dependent anion-selective channel protein 3 OS=Mus musculus OX=10090 GN=Vdac3 PE=1 SV=1	sp|Q60931|VDAC3_MOUSE	Vdac3	31 kDa	0.56	[]		0	0	0	1.322	0	0	0	0	0	1.9141	0	0	1.5073	0	1.0207	0	0	0	0
142	sp|P97457|MLRS_MOUSE Myosin regulatory light chain 2, skeletal muscle isoform OS=Mus musculus OX=10090 GN=Mylpf PE=1 SV=3	sp|P97457|MLRS_MOUSE	Mylpf	19 kDa	0.56	[]		52.134	22.062	20.852	46.319	64.948	53.821	20.433	39.021	44.771	82.119	50.03	48.599	65.742	83.31	40.001	8.09	13.33	39.021	44.771
143	sp|P70402|MYBPH_MOUSE Myosin-binding protein H OS=Mus musculus OX=10090 GN=Mybph PE=2 SV=2	sp|P70402|MYBPH_MOUSE	Mybph	53 kDa	0.56	[]		0.88363	0	0	4.7264	0	3.5881	0	1.1149	6.5518	2.7373	4.921	7.8106	9.6996	1.4616	2.5532	0	0	1.1149	6.5518
144	sp|Q04857|CO6A1_MOUSE Collagen alpha-1(VI) chain OS=Mus musculus OX=10090 GN=Col6a1 PE=1 SV=1	sp|Q04857|CO6A1_MOUSE	Col6a1	108 kDa	0.57	[]		2.6509	0.7354	0.74472	1.8906	6.4948	5.3821	1.2019	7.8043	5.4599	9.5805	4.1008	4.3392	7.5441	8.7695	5.1065	0	0	7.8043	5.4599
145	sp|P68040|RACK1_MOUSE Receptor of activated protein C kinase 1 OS=Mus musculus OX=10090 GN=Rack1 PE=1 SV=3	sp|P68040|RACK1_MOUSE	Rack1	35 kDa	0.57	[]		0	0	0	0.94528	0	0	0	0	2.1839	0	0	0	0	0	0	0	0	0	2.1839
146	sp|Q8CHS7|DRS7C_MOUSE Dehydrogenase/reductase SDR family member 7C OS=Mus musculus OX=10090 GN=Dhrs7c PE=1 SV=3	sp|Q8CHS7|DRS7C_MOUSE	Dhrs7c	34 kDa	0.59	[]		3.5345	1.4708	1.4894	1.8906	0	1.794	0	1.1149	1.092	0	2.4605	2.6035	3.2332	0	0.85108	0	0	1.1149	1.092
147	sp|Q9CZX8|RS19_MOUSE 40S ribosomal protein S19 OS=Mus musculus OX=10090 GN=Rps19 PE=1 SV=3	sp|Q9CZX8|RS19_MOUSE	Rps19	16 kDa	0.59	[]		0.88363	0	0	0.94528	5.1959	0	0	2.2298	1.092	0	0	0	0	0	0.85108	0	0	2.2298	1.092
148	Cluster of sp|P21812|MCPT4_MOUSE Mast cell protease 4 OS=Mus musculus OX=10090 GN=Mcpt4 PE=1 SV=1 (sp|P21812|MCPT4_MOUSE)	sp|P21812|MCPT4_MOUSE [2]	Mcpt4	27 kDa	0.59	[]		0	0	0	0	2.5979	4.4851	1.2019	2.2298	2.1839	2.7373	0.82016	1.7357	0	2.9232	2.5532	0	0	2.2298	2.1839
149	sp|P35550|FBRL_MOUSE rRNA 2'-O-methyltransferase fibrillarin OS=Mus musculus OX=10090 GN=Fbl PE=1 SV=2	sp|P35550|FBRL_MOUSE	Fbl	34 kDa	0.6	[]		0	0	0	0	3.8969	0	0	2.2298	2.1839	4.1059	0	0	5.3887	7.3079	0	0	0	2.2298	2.1839
150	sp|A2AUC9|KLH41_MOUSE Kelch-like protein 41 OS=Mus musculus OX=10090 GN=Klhl41 PE=1 SV=1	sp|A2AUC9|KLH41_MOUSE	Klhl41	68 kDa	0.6	[]		7.069	7.354	5.9577	8.5075	5.1959	13.455	1.2019	3.3447	8.7358	10.949	9.0218	7.8106	9.6996	10.231	7.6597	1.0112	2.0508	3.3447	8.7358
151	sp|Q61234|SNTA1_MOUSE Alpha-1-syntrophin OS=Mus musculus OX=10090 GN=Snta1 PE=1 SV=1	sp|Q61234|SNTA1_MOUSE	Snta1	54 kDa	0.6	[]		0	0	0	0	0	1.7932	0	0	0	0	0	0	0	0	0	0	0	0	0
152	sp|P82349|SGCB_MOUSE Beta-sarcoglycan OS=Mus musculus OX=10090 GN=Sgcb PE=1 SV=1	sp|P82349|SGCB_MOUSE	Sgcb	35 kDa	0.6	[]		0	0	0	0	2.5979	0	0	0	0	0	0	0	0	0	0	0	0	0	0
153	sp|Q8BH64|EHD2_MOUSE EH domain-containing protein 2 OS=Mus musculus OX=10090 GN=Ehd2 PE=1 SV=1	sp|Q8BH64|EHD2_MOUSE	Ehd2	61 kDa	0.6	[]		0	0	0	0	0	1.794	0	0	0	0	0	0	0	0	0	0	0	0	0
154	sp|P67778|PHB_MOUSE Prohibitin OS=Mus musculus OX=10090 GN=Phb PE=1 SV=1	sp|P67778|PHB_MOUSE	Phb	30 kDa	0.6	[]		0	0	0	0	0	0	0	0	0	0	0	0	0	0	1.7022	0	0	0	0
155	Cluster of sp|Q8BH59|CMC1_MOUSE Calcium-binding mitochondrial carrier protein Aralar1 OS=Mus musculus OX=10090 GN=Slc25a12 PE=1 SV=1 (sp|Q8BH59|CMC1_MOUSE)	sp|Q8BH59|CMC1_MOUSE [2]	Slc25a12	75 kDa	0.6	[]		14.138	15.443	14.894	16.07	22.082	26.013	2.4038	18.953	13.104	30.11	17.223	17.357	24.788	23.385	16.171	4.045	3.0762	18.953	13.104
156	sp|O35129|PHB2_MOUSE Prohibitin-2 OS=Mus musculus OX=10090 GN=Phb2 PE=1 SV=1	sp|O35129|PHB2_MOUSE	Phb2	33 kDa	0.6	[]		0	0	0	0	0	3.5881	0	0	0	0	0	0	1.0777	0	1.7022	0	0	0	0
157	Cluster of sp|P05977|MYL1_MOUSE Myosin light chain 1/3, skeletal muscle isoform OS=Mus musculus OX=10090 GN=Myl1 PE=1 SV=2 (sp|P05977|MYL1_MOUSE)	sp|P05977|MYL1_MOUSE [2]	Myl1	21 kDa	0.61	[]		34.667	21.497	19.203	34.671	41.869	20.439	26.073	56.499	68.863	45.946	34.183	28.84	44.919	72.606	16.289	8.7919	13.016	56.499	68.863
158	sp|Q91VR2|ATPG_MOUSE ATP synthase subunit gamma, mitochondrial OS=Mus musculus OX=10090 GN=Atp5f1c PE=1 SV=1	sp|Q91VR2|ATPG_MOUSE	Atp5f1c	33 kDa	0.62	[]		3.5345	1.4708	1.4894	3.7811	0	5.3821	0	3.3447	1.092	4.1059	4.1008	3.4714	4.3109	2.9232	3.4043	0	0	3.3447	1.092
159	sp|A2AN08-3|UBR4_MOUSE Isoform 3 of E3 ubiquitin-protein ligase UBR4 OS=Mus musculus OX=10090 GN=Ubr4	sp|A2AN08-3|UBR4_MOUSE (+2)	Ubr4	570 kDa	0.63	[]		0	0	0.74472	0	0	0	0	0	0	0	1.6403	0	0	0	0	0	0	0	0
160	sp|P35979|RL12_MOUSE 60S ribosomal protein L12 OS=Mus musculus OX=10090 GN=Rpl12 PE=1 SV=2	sp|P35979|RL12_MOUSE	Rpl12	18 kDa	0.63	[]		0	0	0	0	0	0	0	2.2298	0	0	0.82016	0	1.0777	2.9232	0	0	0	2.2298	0
161	sp|P14115|RL27A_MOUSE 60S ribosomal protein L27a OS=Mus musculus OX=10090 GN=Rpl27a PE=1 SV=5	sp|P14115|RL27A_MOUSE	Rpl27a	17 kDa	0.63	[]		0	0	0	0	1.299	0	0	0	1.092	0	0.82016	0.86785	2.1555	1.4616	0	0	1.0254	0	1.092
162	Cluster of sp|O08528|HXK2_MOUSE Hexokinase-2 OS=Mus musculus OX=10090 GN=Hk2 PE=1 SV=1 (sp|O08528|HXK2_MOUSE)	sp|O08528|HXK2_MOUSE [5]	Hk2	103 kDa	0.63	[]		1.7668	0	0	1.8906	0	0.89702	0	0	1.092	0	0	0.86785	3.2327	2.9232	0	0	0	0	1.092
163	sp|P35980|RL18_MOUSE 60S ribosomal protein L18 OS=Mus musculus OX=10090 GN=Rpl18 PE=1 SV=3	sp|P35980|RL18_MOUSE	Rpl18	22 kDa	0.63	[]		0	0	0	1.8906	1.299	0	0	1.1149	1.092	0	0.82016	0	1.0777	1.4616	0	0	0	1.1149	1.092
164	sp|Q3TWW8|SRSF6_MOUSE Serine/arginine-rich splicing factor 6 OS=Mus musculus OX=10090 GN=Srsf6 PE=1 SV=1	sp|Q3TWW8|SRSF6_MOUSE	Srsf6	39 kDa	0.64	[]		0	0	0	0	1.299	0	0	0	0	2.7373	0	0	0	1.4616	0	0	0	0	0
165	sp|Q924X2|CPT1B_MOUSE Carnitine O-palmitoyltransferase 1, muscle isoform OS=Mus musculus OX=10090 GN=Cpt1b PE=1 SV=1	sp|Q924X2|CPT1B_MOUSE	Cpt1b	88 kDa	0.64	[]		3.5345	2.2062	3.7236	6.617	5.1959	6.2791	0	4.4596	3.2759	6.8432	8.2016	3.4714	9.6996	2.9232	2.5532	0	1.0254	4.4596	3.2759
166	Cluster of sp|O70622-2|RTN2_MOUSE Isoform 2 of Reticulon-2 OS=Mus musculus OX=10090 GN=Rtn2 (sp|O70622-2|RTN2_MOUSE)	sp|O70622-2|RTN2_MOUSE [2]	Rtn2	22 kDa	0.64	[]		0	0	0	2.8358	2.5979	0.89702	0	3.3447	1.092	2.7373	0.82016	0	3.2332	4.3848	0.85108	0	0	3.3447	1.092
167	sp|Q6DFW4|NOP58_MOUSE Nucleolar protein 58 OS=Mus musculus OX=10090 GN=Nop58 PE=1 SV=1	sp|Q6DFW4|NOP58_MOUSE	Nop58	60 kDa	0.65	[]		0	0	0	0	1.299	0	0	2.2298	1.092	0	0	0	0	4.3848	0	0	0	2.2298	1.092
168	Cluster of sp|Q9JKS4-4|LDB3_MOUSE Isoform 4 of LIM domain-binding protein 3 OS=Mus musculus OX=10090 GN=Ldb3 (sp|Q9JKS4-4|LDB3_MOUSE)	sp|Q9JKS4-4|LDB3_MOUSE [2]	Ldb3	67 kDa	0.66	[]		39.763	40.447	35.746	34.03	29.876	24.219	40.865	16.723	21.839	32.847	33.627	34.714	25.866	29.232	34.043	60.675	41.015	16.723	21.839
169	sp|P14824|ANXA6_MOUSE Annexin A6 OS=Mus musculus OX=10090 GN=Anxa6 PE=1 SV=3	sp|P14824|ANXA6_MOUSE	Anxa6	76 kDa	0.67	[]		0	0	0	0.94528	0	0	0	0	0	0	3.2806	0	3.2332	0	0	0	0	0	0
170	sp|P61358|RL27_MOUSE 60S ribosomal protein L27 OS=Mus musculus OX=10090 GN=Rpl27 PE=1 SV=2	sp|P61358|RL27_MOUSE	Rpl27	16 kDa	0.68	[]		0	0	0	0	1.299	2.691	0	2.2298	0	0	0	0	1.0777	0	0.85108	0	0	2.2298	0
171	sp|Q9CQQ7|AT5F1_MOUSE ATP synthase F(0) complex subunit B1, mitochondrial OS=Mus musculus OX=10090 GN=Atp5f1 PE=1 SV=1	sp|Q9CQQ7|AT5F1_MOUSE	Atp5f1	29 kDa	0.68	[]		0.88363	0.7354	0	1.8906	1.299	8.0731	0	3.3447	2.1839	2.7373	0	2.6035	3.2332	2.9232	10.213	0	0	3.3447	2.1839
172	sp|P27546-4|MAP4_MOUSE Isoform 4 of Microtubule-associated protein 4 OS=Mus musculus OX=10090 GN=Map4	sp|P27546-4|MAP4_MOUSE	Map4	95 kDa	0.68	[]		0.88363	0.7354	0	0	1.299	0	0	0	2.1839	0	0	0	0	0	0	0	0	0	2.1839
173	sp|Q9CXZ1|NDUS4_MOUSE NADH dehydrogenase [ubiquinone] iron-sulfur protein 4, mitochondrial OS=Mus musculus OX=10090 GN=Ndufs4 PE=1 SV=3	sp|Q9CXZ1|NDUS4_MOUSE	Ndufs4	20 kDa	0.68	[]		0	0	0	0	0	0	0	0	1.092	0	1.6403	0	1.0777	0	0.85108	0	0	0	1.092
174	sp|P02535-2|K1C10_MOUSE Isoform 2 of Keratin, type I cytoskeletal 10 OS=Mus musculus OX=10090 GN=Krt10	sp|P02535-2|K1C10_MOUSE (+2)	Krt10	57 kDa	0.69	[]		4.4182	2.2062	0	3.7811	7.7938	4.4851	2.4038	4.4596	5.4599	6.8432	3.2806	6.0749	6.4664	7.3079	3.4043	1.0112	2.0508	4.4596	5.4599
175	Cluster of sp|Q5SX39|MYH4_MOUSE Myosin-4 OS=Mus musculus OX=10090 GN=Myh4 PE=2 SV=1 (sp|Q5SX39|MYH4_MOUSE)	sp|Q5SX39|MYH4_MOUSE [12]	Myh4	223 kDa	0.69	[]		1358.2	1192	1157.3	1919.7	1535.3	2900	1188.6	2045.9	2726.5	2328.1	2007.7	1600.3	2478.4	2129.5	2545.7	950.57	1159.7	2045.9	2726.5
176	sp|Q8BJS4-2|SUN2_MOUSE Isoform 2 of SUN domain-containing protein 2 OS=Mus musculus OX=10090 GN=Sun2	sp|Q8BJS4-2|SUN2_MOUSE (+2)	Sun2	81 kDa	0.7	[]		0	0	0	0	0	1.794	0	0	0	0	0	0	0	0	0.85108	0	0	0	0
177	sp|Q99JY0|ECHB_MOUSE Trifunctional enzyme subunit beta, mitochondrial OS=Mus musculus OX=10090 GN=Hadhb PE=1 SV=1	sp|Q99JY0|ECHB_MOUSE	Hadhb	51 kDa	0.7	[]		0.88363	0.7354	1.4894	1.8906	1.299	0.89702	0	4.4596	1.092	2.7373	2.4605	1.7357	5.3887	2.9232	2.5532	0	0	4.4596	1.092
178	sp|Q8BMJ3|IF1AX_MOUSE Eukaryotic translation initiation factor 1A, X-chromosomal OS=Mus musculus OX=10090 GN=Eif1ax PE=2 SV=3	sp|Q8BMJ3|IF1AX_MOUSE	Eif1ax	16 kDa	0.71	[]		0	0	0	0	2.5979	0	0	0	0	0	0	0	0	1.4616	0	0	0	0	0
179	sp|Q9D8N0|EF1G_MOUSE Elongation factor 1-gamma OS=Mus musculus OX=10090 GN=Eef1g PE=1 SV=3	sp|Q9D8N0|EF1G_MOUSE	Eef1g	50 kDa	0.71	[]		0	0	0	1.8906	0	4.4851	0	2.2298	3.2759	0	2.4605	0	3.2332	0	3.4043	0	0	2.2298	3.2759
180	sp|Q9Z2Z6|MCAT_MOUSE Mitochondrial carnitine/acylcarnitine carrier protein OS=Mus musculus OX=10090 GN=Slc25a20 PE=1 SV=1	sp|Q9Z2Z6|MCAT_MOUSE	Slc25a20	33 kDa	0.71	[]		0.88363	0	0	0	0	0.89702	0	1.1149	1.092	2.7373	0.82016	0	2.1555	0	0.85108	0	0	1.1149	1.092
181	sp|Q9CY66-2|GAR1_MOUSE Isoform 2 of H/ACA ribonucleoprotein complex subunit 1 OS=Mus musculus OX=10090 GN=Gar1	sp|Q9CY66-2|GAR1_MOUSE (+1)	Gar1	23 kDa	0.71	[]		0	0	0	0	1.299	0	0	0	0	2.7373	0	0	0	2.9232	0	0	0	0	0
182	sp|P01867|IGG2B_MOUSE Ig gamma-2B chain C region OS=Mus musculus OX=10090 GN=Igh-3 PE=1 SV=3	sp|P01867|IGG2B_MOUSE	Igh-3	44 kDa	0.72	[]		0	0	0	0	0	0	0	3.3447	0	1.3686	0	0	2.1555	0	0	0	0	3.3447	0
183	sp|Q9CZM2|RL15_MOUSE 60S ribosomal protein L15 OS=Mus musculus OX=10090 GN=Rpl15 PE=2 SV=4	sp|Q9CZM2|RL15_MOUSE	Rpl15	24 kDa	0.72	[]		0.88363	1.4708	0	0.94528	1.299	0	0	2.2298	0	1.3686	1.6403	0	0	0	0	0	0	2.2298	0
184	Cluster of sp|P21550|ENOB_MOUSE Beta-enolase OS=Mus musculus OX=10090 GN=Eno3 PE=1 SV=3 (sp|P21550|ENOB_MOUSE)	sp|P21550|ENOB_MOUSE [3]	Eno3	47 kDa	0.72	[]		0	0	0	0	0	22.425	0	0	0	0	0	0	0	0	16.171	0	0	0	0
185	sp|P00330|ADH1_YEAST Alcohol dehydrogenase 1 OS=Saccharomyces cerevisiae (strain ATCC 204508 / S288c) GN=ADH1 PE=1 SV=5	sp|P00330|ADH1_YEAST	ADH1	37 kDa	0.73	[]		0	0	0	0	29.876	0	0	0	0	0	0	0	0	38.001	0	0	0	0	0
186	sp|Q5XKE0|MYPC2_MOUSE Myosin-binding protein C, fast-type OS=Mus musculus OX=10090 GN=Mybpc2 PE=1 SV=1	sp|Q5XKE0|MYPC2_MOUSE	Mybpc2	127 kDa	0.73	[]		73.341	66.186	72.982	85.075	88.33	126.48	49.279	85.847	115.75	120.44	95.139	88.52	119.63	114	117.45	52.585	47.168	85.847	115.75
187	Cluster of sp|P51667|MLRV_MOUSE Myosin regulatory light chain 2, ventricular/cardiac muscle isoform OS=Mus musculus OX=10090 GN=Myl2 PE=1 SV=3 (sp|P51667|MLRV_MOUSE)	sp|P51667|MLRV_MOUSE [2]	Myl2	19 kDa	0.73	[]		0	1.4708	0	2.8358	0	1.794	0	0	1.092	0	6.5613	0	5.3887	2.9232	0	0	0	0	1.092
188	sp|P62754|RS6_MOUSE 40S ribosomal protein S6 OS=Mus musculus OX=10090 GN=Rps6 PE=1 SV=1	sp|P62754|RS6_MOUSE	Rps6	29 kDa	0.73	[]		0	0	0	0	2.5979	0	0	0	1.092	0	0	0	0	0	0	0	0	0	1.092
189	sp|Q9CQE8|RTRAF_MOUSE RNA transcription, translation and transport factor protein OS=Mus musculus OX=10090 GN=RTRAF PE=1 SV=1	sp|Q9CQE8|RTRAF_MOUSE	RTRAF	28 kDa	0.73	[]		0	0	0	0	2.5979	0	0	0	1.092	0	0	0	0	0	0	0	0	0	1.092
190	sp|A6H8H5|KCNB2_MOUSE Potassium voltage-gated channel subfamily B member 2 OS=Mus musculus OX=10090 GN=Kcnb2 PE=1 SV=2	sp|A6H8H5|KCNB2_MOUSE	Kcnb2	102 kDa	0.73	[]		0	0	0	0	0	0	0	0	1.092	0	0	0	2.1542	0	0	0	0	0	1.092
191	sp|Q60932-2|VDAC1_MOUSE Isoform Mt-VDAC1 of Voltage-dependent anion-selective channel protein 1 OS=Mus musculus OX=10090 GN=Vdac1	sp|Q60932-2|VDAC1_MOUSE	Vdac1	31 kDa	0.73	[]		0.70754	1.3243	0	3.4044	3.3792	2.5123	0	5.1301	1.7487	4.9291	2.9538	2.2576	8.1923	5.2638	0.68148	0	0	5.1301	1.7487
192	sp|Q91VD9|NDUS1_MOUSE NADH-ubiquinone oxidoreductase 75 kDa subunit, mitochondrial OS=Mus musculus OX=10090 GN=Ndufs1 PE=1 SV=2	sp|Q91VD9|NDUS1_MOUSE	Ndufs1	80 kDa	0.74	[]		2.6509	4.4124	2.2342	6.617	5.1959	13.455	0	8.9192	6.5518	6.8432	9.0218	4.3392	12.933	14.616	7.6597	0	0	8.9192	6.5518
193	sp|P56480|ATPB_MOUSE ATP synthase subunit beta, mitochondrial OS=Mus musculus OX=10090 GN=Atp5f1b PE=1 SV=2	sp|P56480|ATPB_MOUSE	Atp5f1b	56 kDa	0.74	[]		9.7199	3.677	4.4683	19.851	12.99	9.8672	0	23.413	5.4599	24.636	15.583	7.8106	22.632	24.847	11.915	3.0337	3.0762	23.413	5.4599
194	sp|Q9CQZ5|NDUA6_MOUSE NADH dehydrogenase [ubiquinone] 1 alpha subcomplex subunit 6 OS=Mus musculus OX=10090 GN=Ndufa6 PE=1 SV=1	sp|Q9CQZ5|NDUA6_MOUSE	Ndufa6	15 kDa	0.74	[]		0.88363	0.7354	0	1.8906	1.299	1.794	0	2.2298	1.092	2.7373	1.6403	0.86785	3.2332	1.4616	1.7022	0	0	2.2298	1.092
195	Cluster of sp|P68368|TBA4A_MOUSE Tubulin alpha-4A chain OS=Mus musculus OX=10090 GN=Tuba4a PE=1 SV=1 (sp|P68368|TBA4A_MOUSE)	sp|P68368|TBA4A_MOUSE [3]	Tuba4a	50 kDa	0.74	[]		2.6509	3.677	4.4683	3.7811	2.5979	1.794	0	13.379	1.092	8.2119	7.3814	5.2071	7.5441	5.8463	0.85108	0	2.0508	13.379	1.092
196	sp|Q61584-3|FXR1_MOUSE Isoform B of Fragile X mental retardation syndrome-related protein 1 OS=Mus musculus OX=10090 GN=Fxr1	sp|Q61584-3|FXR1_MOUSE (+1)	Fxr1	76 kDa	0.75	[]		0	0	0	0.94528	7.7938	0	0	0	1.092	4.1059	0.82016	0.86785	1.0777	11.693	0	0	0	0	1.092
197	sp|Q9ESX5|DKC1_MOUSE H/ACA ribonucleoprotein complex subunit 4 OS=Mus musculus OX=10090 GN=Dkc1 PE=1 SV=4	sp|Q9ESX5|DKC1_MOUSE	Dkc1	57 kDa	0.75	[]		0	0	0	0	1.299	0	0	0	1.092	1.3686	0	0	0	8.7695	0	0	0	0	1.092
198	sp|Q3TMP8|TM38A_MOUSE Trimeric intracellular cation channel type A OS=Mus musculus OX=10090 GN=Tmem38a PE=1 SV=2	sp|Q3TMP8|TM38A_MOUSE	Tmem38a	33 kDa	0.75	[]		2.6509	4.4124	3.7236	3.7811	7.7938	5.3821	0	6.6894	3.2759	5.4746	5.7411	2.6035	9.6996	8.7695	5.9576	1.0112	3.0762	6.6894	3.2759
199	sp|Q9DCJ5|NDUA8_MOUSE NADH dehydrogenase [ubiquinone] 1 alpha subcomplex subunit 8 OS=Mus musculus OX=10090 GN=Ndufa8 PE=1 SV=3	sp|Q9DCJ5|NDUA8_MOUSE	Ndufa8	20 kDa	0.75	[]		2.6509	1.4708	1.4894	1.8906	2.5979	1.794	0	2.2298	1.092	2.7373	2.4605	1.7357	2.1555	1.4616	4.2554	0	0	2.2298	1.092
200	sp|A2ABU4|MYOM3_MOUSE Myomesin-3 OS=Mus musculus OX=10090 GN=Myom3 PE=1 SV=1	sp|A2ABU4|MYOM3_MOUSE	Myom3	162 kDa	0.75	[]		2.6509	8.8249	6.7025	3.7811	5.1959	8.0731	1.2019	3.3447	5.4599	1.3686	6.5613	4.3392	5.3887	5.8463	5.9576	2.0225	1.0254	3.3447	5.4599
201	Cluster of sp|P06151|LDHA_MOUSE L-lactate dehydrogenase A chain OS=Mus musculus OX=10090 GN=Ldha PE=1 SV=3 (sp|P06151|LDHA_MOUSE)	sp|P06151|LDHA_MOUSE [2]	Ldha	36 kDa	0.76	[]		0	0	0	0	0	8.9702	0	0	0	0	1.6403	0	0	0	5.1065	0	0	0	0
202	sp|Q05D44|IF2P_MOUSE Eukaryotic translation initiation factor 5B OS=Mus musculus OX=10090 GN=Eif5b PE=1 SV=2	sp|Q05D44|IF2P_MOUSE	Eif5b	138 kDa	0.76	[]		0	0.7354	0.74472	0	9.0928	0	0	0	0	1.3686	0	0	0	8.7695	0.85108	0	0	0	0
203	sp|Q9CZ13|QCR1_MOUSE Cytochrome b-c1 complex subunit 1, mitochondrial OS=Mus musculus OX=10090 GN=Uqcrc1 PE=1 SV=2	sp|Q9CZ13|QCR1_MOUSE	Uqcrc1	53 kDa	0.76	[]		0	0	0	0	0	5.3821	0	0	0	1.3686	0	0	0	0	2.5532	0	0	0	0
204	sp|P24369|PPIB_MOUSE Peptidyl-prolyl cis-trans isomerase B OS=Mus musculus OX=10090 GN=Ppib PE=1 SV=2	sp|P24369|PPIB_MOUSE	Ppib	24 kDa	0.76	[]		0	0	0	0	3.8969	0	0	1.1149	1.092	0	0	0	1.0777	2.9232	0	0	0	1.1149	1.092
205	Cluster of sp|E9PZQ0|RYR1_MOUSE Ryanodine receptor 1 OS=Mus musculus OX=10090 GN=Ryr1 PE=1 SV=1 (sp|E9PZQ0|RYR1_MOUSE)	sp|E9PZQ0|RYR1_MOUSE [4]	Ryr1	565 kDa	0.77	[]		24.742	19.856	17.873	40.647	36.371	56.512	2.4038	47.94	33.851	43.797	55.771	33.846	58.197	42.386	34.894	4.045	6.1523	47.94	33.851
206	sp|Q70KF4|CMYA5_MOUSE Cardiomyopathy-associated protein 5 OS=Mus musculus OX=10090 GN=Cmya5 PE=1 SV=2	sp|Q70KF4|CMYA5_MOUSE	Cmya5	413 kDa	0.77	[]		0.88363	0	0	0	0	1.794	0	0	0	0	0	0	0	0	0.85108	0	0	0	0
207	sp|Q9CQ69|QCR8_MOUSE Cytochrome b-c1 complex subunit 8 OS=Mus musculus OX=10090 GN=Uqcrq PE=1 SV=3	sp|Q9CQ69|QCR8_MOUSE	Uqcrq	10 kDa	0.77	[]		1.7673	1.4708	2.2342	0.94528	0	3.5881	0	1.1149	1.092	1.3686	1.6403	0.86785	1.0777	1.4616	2.5532	0	0	1.1149	1.092
208	sp|P70670|NACAM_MOUSE Nascent polypeptide-associated complex subunit alpha, muscle-specific form OS=Mus musculus OX=10090 GN=Naca PE=1 SV=2	sp|P70670|NACAM_MOUSE	Naca	220 kDa	0.78	[]		0.88363	0	0	1.8906	2.5979	2.691	0	0	6.5518	0	0.82016	0	2.1555	2.9232	0.85108	0	0	0	6.5518
209	sp|P97443-2|SMYD1_MOUSE Isoform 2 of Histone-lysine N-methyltransferase Smyd1 OS=Mus musculus OX=10090 GN=Smyd1	sp|P97443-2|SMYD1_MOUSE (+1)	Smyd1	55 kDa	0.78	[]		0.88363	0.7354	0.74472	1.8906	0	1.794	0	1.1149	0	0	1.6403	0.86785	2.1555	1.4616	0.85108	0	0	1.1149	0
210	sp|P50544|ACADV_MOUSE Very long-chain specific acyl-CoA dehydrogenase, mitochondrial OS=Mus musculus OX=10090 GN=Acadvl PE=1 SV=3	sp|P50544|ACADV_MOUSE	Acadvl	71 kDa	0.78	[]		0	0	0	0	0	10.764	0	1.1149	0	0	0.82016	0	0	0	5.1065	0	0	1.1149	0
211	sp|Q7TQ48|SRCA_MOUSE Sarcalumenin OS=Mus musculus OX=10090 GN=Srl PE=1 SV=1	sp|Q7TQ48|SRCA_MOUSE	Srl	99 kDa	0.79	[]		14.138	7.354	6.7025	17.015	18.186	17.94	0	66.894	18.564	26.004	20.504	14.753	25.866	29.232	15.319	2.0225	0	66.894	18.564
212	sp|Q62425|NDUA4_MOUSE Cytochrome c oxidase subunit NDUFA4 OS=Mus musculus OX=10090 GN=Ndufa4 PE=1 SV=2	sp|Q62425|NDUA4_MOUSE	Ndufa4	9 kDa	0.79	[]		0.88363	0.7354	0.74472	1.8906	1.299	1.794	1.2019	1.1149	2.1839	1.3686	0	1.7357	1.0777	2.9232	0.85108	0	1.0254	1.1149	2.1839
213	Cluster of sp|P16858|G3P_MOUSE Glyceraldehyde-3-phosphate dehydrogenase OS=Mus musculus OX=10090 GN=Gapdh PE=1 SV=2 (sp|P16858|G3P_MOUSE)	sp|P16858|G3P_MOUSE [2]	Gapdh	36 kDa	0.8	[]		24.742	27.945	29.789	34.975	29.876	19.734	12.019	40.136	15.288	46.534	33.627	26.035	31.254	42.386	16.171	4.045	9.2285	40.136	15.288
214	sp|Q03265|ATPA_MOUSE ATP synthase subunit alpha, mitochondrial OS=Mus musculus OX=10090 GN=Atp5f1a PE=1 SV=1	sp|Q03265|ATPA_MOUSE	Atp5f1a	60 kDa	0.8	[]		16.789	9.5603	10.426	23.632	19.485	44.851	4.8077	37.906	10.92	32.847	20.504	14.753	31.254	39.463	42.554	2.0225	1.0254	37.906	10.92
215	Cluster of sp|O08583|THOC4_MOUSE THO complex subunit 4 OS=Mus musculus OX=10090 GN=Alyref PE=1 SV=3 (sp|O08583|THOC4_MOUSE)	sp|O08583|THOC4_MOUSE [2]	Alyref	27 kDa	0.8	[]		0	0	0	0	2.5979	0	0	1.1149	1.092	1.3686	0	0	1.0777	4.3848	0	0	0	1.1149	1.092
216	sp|P97351|RS3A_MOUSE 40S ribosomal protein S3a OS=Mus musculus OX=10090 GN=Rps3a PE=1 SV=3	sp|P97351|RS3A_MOUSE	Rps3a	30 kDa	0.81	[]		0.88363	0	0	0	2.5979	0	0	0	1.092	0	0	0	0	0	0	0	0	0	1.092
217	sp|Q9WV35|ABEC2_MOUSE C->U-editing enzyme APOBEC-2 OS=Mus musculus OX=10090 GN=Apobec2 PE=1 SV=1	sp|Q9WV35|ABEC2_MOUSE	Apobec2	26 kDa	0.81	[]		1.7673	2.2062	1.4894	1.8906	0	15.249	0	1.1149	0	1.3686	3.2806	2.6035	1.0777	0	12.766	0	0	1.1149	0
218	sp|P09542|MYL3_MOUSE Myosin light chain 3 OS=Mus musculus OX=10090 GN=Myl3 PE=1 SV=4	sp|P09542|MYL3_MOUSE	Myl3	22 kDa	0.81	[]		10.245	4.2373	2.3903	10.695	8.566	3.7768	3.733	11.5	13.493	16.767	9.9617	5.8683	13.091	13.369	2.2623	1.1183	1.1339	11.5	13.493
219	sp|Q9D6Z1|NOP56_MOUSE Nucleolar protein 56 OS=Mus musculus OX=10090 GN=Nop56 PE=1 SV=2	sp|Q9D6Z1|NOP56_MOUSE	Nop56	64 kDa	0.82	[]		0	0	0	0	7.7938	0	0	2.2298	3.2759	0	0	0	0	7.3079	0	0	0	2.2298	3.2759
220	sp|Q6ZWN5|RS9_MOUSE 40S ribosomal protein S9 OS=Mus musculus OX=10090 GN=Rps9 PE=1 SV=3	sp|Q6ZWN5|RS9_MOUSE	Rps9	23 kDa	0.83	[]		0.88363	0	0	0.94528	1.299	0	0	2.2298	0	0	0	0	0	0	0	1.0112	0	2.2298	0
221	Cluster of sp|Q9WUB3|PYGM_MOUSE Glycogen phosphorylase, muscle form OS=Mus musculus OX=10090 GN=Pygm PE=1 SV=3 (sp|Q9WUB3|PYGM_MOUSE)	sp|Q9WUB3|PYGM_MOUSE [2]	Pygm	97 kDa	0.83	[]		0	0	0	1.8906	0	67.276	7.2115	30.102	14.196	4.1059	4.921	2.6035	2.1555	0	57.874	2.0225	3.0762	30.102	14.196
222	Cluster of sp|P48962|ADT1_MOUSE ADP/ATP translocase 1 OS=Mus musculus OX=10090 GN=Slc25a4 PE=1 SV=4 (sp|P48962|ADT1_MOUSE)	sp|P48962|ADT1_MOUSE [3]	Slc25a4	33 kDa	0.84	[]		25.625	27.21	27.555	25.523	25.979	30.499	16.827	30.102	29.483	31.479	31.166	26.903	35.565	35.078	27.235	19.214	16.406	30.102	29.483
223	sp|Q9D0M3-2|CY1_MOUSE Isoform 2 of Cytochrome c1, heme protein, mitochondrial OS=Mus musculus OX=10090 GN=Cyc1	sp|Q9D0M3-2|CY1_MOUSE	Cyc1	29 kDa	0.85	[]		1.7673	2.9416	1.4894	7.5622	3.8969	4.4851	0	3.3447	3.2759	2.7373	2.4605	1.7357	6.4664	2.9232	0.85108	0	0	3.3447	3.2759
224	sp|Q06185|ATP5I_MOUSE ATP synthase subunit e, mitochondrial OS=Mus musculus OX=10090 GN=Atp5i PE=1 SV=2	sp|Q06185|ATP5I_MOUSE	Atp5i	8 kDa	0.85	[]		1.7673	0	0.74472	0.94528	1.299	0.89702	0	1.1149	0	1.3686	0	0	1.0777	1.4616	0.85108	0	0	1.1149	0
225	sp|P62082|RS7_MOUSE 40S ribosomal protein S7 OS=Mus musculus OX=10090 GN=Rps7 PE=2 SV=1	sp|P62082|RS7_MOUSE	Rps7	22 kDa	0.85	[]		0.88363	0	0	0.94528	2.5979	0.89702	0	2.2298	0	0	0.82016	0	0	1.4616	0.85108	0	0	2.2298	0
226	sp|Q8BMS1|ECHA_MOUSE Trifunctional enzyme subunit alpha, mitochondrial OS=Mus musculus OX=10090 GN=Hadha PE=1 SV=1	sp|Q8BMS1|ECHA_MOUSE	Hadha	83 kDa	0.86	[]		17.673	12.502	11.915	17.015	10.392	24.219	3.6058	21.183	14.196	23.267	16.403	19.96	28.021	19.001	17.022	4.045	4.1015	21.183	14.196
227	sp|P01864|GCAB_MOUSE Ig gamma-2A chain C region secreted form OS=Mus musculus OX=10090 PE=1 SV=1	sp|P01864|GCAB_MOUSE		37 kDa	0.86	[]		0.88363	0	0	2.8358	0	0	1.2019	5.5745	0	6.8432	0	0.86785	4.3109	1.4616	0	1.0112	0	5.5745	0
228	sp|Q8K3J1|NDUS8_MOUSE NADH dehydrogenase [ubiquinone] iron-sulfur protein 8, mitochondrial OS=Mus musculus OX=10090 GN=Ndufs8 PE=1 SV=1	sp|Q8K3J1|NDUS8_MOUSE	Ndufs8	24 kDa	0.86	[]		0.88363	0.7354	0.74472	1.8906	3.8969	2.691	0	2.2298	2.1839	2.7373	0.82016	0.86785	3.2332	2.9232	0.85108	0	0	2.2298	2.1839
229	sp|P21981|TGM2_MOUSE Protein-glutamine gamma-glutamyltransferase 2 OS=Mus musculus OX=10090 GN=Tgm2 PE=1 SV=4	sp|P21981|TGM2_MOUSE	Tgm2	77 kDa	0.86	[]		0	0	0	0	0	2.691	0	1.1149	0	0	0	0	0	0	3.4043	0	0	1.1149	0
230	sp|O09161|CASQ2_MOUSE Calsequestrin-2 OS=Mus musculus OX=10090 GN=Casq2 PE=1 SV=3	sp|O09161|CASQ2_MOUSE	Casq2	48 kDa	0.88	[]		0	1.4708	0	1.8906	0	3.5881	0	3.3447	1.092	1.3686	2.4605	0.86785	2.1555	0	0.85108	0	0	3.3447	1.092
231	sp|Q9CY27|TECR_MOUSE Very-long-chain enoyl-CoA reductase OS=Mus musculus OX=10090 GN=Tecr PE=1 SV=1	sp|Q9CY27|TECR_MOUSE	Tecr	36 kDa	0.88	[]		2.6509	1.4708	2.9789	2.8358	0	1.794	0	4.4596	3.2759	2.7373	1.6403	2.6035	3.2332	0	2.5532	1.0112	0	4.4596	3.2759
232	sp|P28654|PGS2_MOUSE Decorin OS=Mus musculus OX=10090 GN=Dcn PE=1 SV=1	sp|P28654|PGS2_MOUSE	Dcn	40 kDa	0.88	[]		2.6509	0	1.4894	1.8906	1.299	2.691	0	3.3447	1.092	2.7373	3.2806	1.7357	3.2332	1.4616	2.5532	0	0	3.3447	1.092
233	sp|P62264|RS14_MOUSE 40S ribosomal protein S14 OS=Mus musculus OX=10090 GN=Rps14 PE=1 SV=3	sp|P62264|RS14_MOUSE	Rps14	16 kDa	0.88	[]		0.88363	0	0	0	2.5979	0	0	1.1149	1.092	0	0	0.86785	0	0	0.85108	0	0	1.1149	1.092
234	sp|P09405|NUCL_MOUSE Nucleolin OS=Mus musculus OX=10090 GN=Ncl PE=1 SV=2	sp|P09405|NUCL_MOUSE	Ncl	77 kDa	0.88	[]		0	0	0	0	1.299	0.89702	0	1.1149	1.092	1.3686	0	0	0	2.9232	0	0	0	1.1149	1.092
235	sp|Q8BGH2|SAM50_MOUSE Sorting and assembly machinery component 50 homolog OS=Mus musculus OX=10090 GN=Samm50 PE=1 SV=1	sp|Q8BGH2|SAM50_MOUSE	Samm50	52 kDa	0.88	[]		0.88363	0	1.4894	1.8906	0	0.89702	0	1.1149	0	0	1.6403	1.7357	2.1555	0	0.85108	0	0	1.1149	0
236	Cluster of sp|Q8R429|AT2A1_MOUSE Sarcoplasmic/endoplasmic reticulum calcium ATPase 1 OS=Mus musculus OX=10090 GN=Atp2a1 PE=1 SV=1 (sp|Q8R429|AT2A1_MOUSE)	sp|Q8R429|AT2A1_MOUSE [4]	Atp2a1	109 kDa	0.88	[]		90.13	80.159	76.706	115.32	88.33	183.89	58.894	192.88	141.96	131.39	128.76	91.992	147.65	111.08	162.56	39.439	51.269	192.88	141.96
237	sp|Q9DC69|NDUA9_MOUSE NADH dehydrogenase [ubiquinone] 1 alpha subcomplex subunit 9, mitochondrial OS=Mus musculus OX=10090 GN=Ndufa9 PE=1 SV=2	sp|Q9DC69|NDUA9_MOUSE	Ndufa9	43 kDa	0.89	[]		2.6509	2.2062	2.2342	5.6717	5.1959	6.2791	0	10.034	2.1839	8.2119	4.1008	1.7357	10.777	10.231	4.2554	0	0	10.034	2.1839
238	sp|Q3TVI8|PBIP1_MOUSE Pre-B-cell leukemia transcription factor-interacting protein 1 OS=Mus musculus OX=10090 GN=Pbxip1 PE=1 SV=2	sp|Q3TVI8|PBIP1_MOUSE	Pbxip1	81 kDa	0.89	[]		0.88363	0.7354	0	0.94528	3.8969	0.89702	0	2.2298	0	0	0.82016	0.86785	1.0777	2.9232	0.85108	0	0	2.2298	0
239	sp|Q7TPW1|NEXN_MOUSE Nexilin OS=Mus musculus OX=10090 GN=Nexn PE=1 SV=3	sp|Q7TPW1|NEXN_MOUSE	Nexn	72 kDa	0.9	[]		6.1854	2.2062	0.74472	2.8358	1.299	0	10.817	0	0	0	0.82016	1.7357	0	0	1.7022	4.045	7.1777	0	0
240	Cluster of sp|O88346-2|TNNT1_MOUSE Isoform 2 of Troponin T, slow skeletal muscle OS=Mus musculus OX=10090 GN=Tnnt1 (sp|O88346-2|TNNT1_MOUSE)	sp|O88346-2|TNNT1_MOUSE [4]	Tnnt1	31 kDa	0.9	[]		3.6576	15.965	2.4417	13.497	6.1168	2.816	4.4579	4.2905	8.7223	2.339	6.2083	1.4832	7.8444	4.5884	5.2251	2.7395	4.8285	4.2905	8.7223
241	Cluster of sp|Q8BSY0-2|ASPH_MOUSE Isoform 2 of Aspartyl/asparaginyl beta-hydroxylase OS=Mus musculus OX=10090 GN=Asph (sp|Q8BSY0-2|ASPH_MOUSE)	sp|Q8BSY0-2|ASPH_MOUSE [2]	Asph	23 kDa	0.91	[]		1.7673	0.7354	0	1.8906	5.1959	0.89702	0	2.2298	2.1839	4.1059	1.6403	0.86785	3.2332	4.3848	0.85108	0	0	2.2298	2.1839
242	sp|Q9JHU4|DYHC1_MOUSE Cytoplasmic dynein 1 heavy chain 1 OS=Mus musculus OX=10090 GN=Dync1h1 PE=1 SV=2	sp|Q9JHU4|DYHC1_MOUSE	Dync1h1	532 kDa	0.91	[]		0.88363	0.7354	0.74472	0	0	2.691	0	3.3447	1.092	0	2.4605	0	3.2332	0	3.4043	0	0	3.3447	1.092
243	sp|Q8CAQ8-2|MIC60_MOUSE Isoform 2 of MICOS complex subunit Mic60 OS=Mus musculus OX=10090 GN=Immt	sp|Q8CAQ8-2|MIC60_MOUSE (+1)	Immt	83 kDa	0.92	[]		6.1854	6.6186	3.7236	4.7264	5.1959	6.2791	0	7.8043	5.4599	5.4746	6.5613	5.2071	7.5441	10.231	5.9576	1.0112	0	7.8043	5.4599
244	sp|Q9D783-2|KLH40_MOUSE Isoform 2 of Kelch-like protein 40 OS=Mus musculus OX=10090 GN=Klhl40	sp|Q9D783-2|KLH40_MOUSE (+1)	Klhl40	44 kDa	0.93	[]		0	1.4708	0.74472	0.94528	0	1.794	0	1.1149	1.092	0	1.6403	1.7357	1.0777	0	0.85108	0	0	1.1149	1.092
245	sp|P47911|RL6_MOUSE 60S ribosomal protein L6 OS=Mus musculus OX=10090 GN=Rpl6 PE=1 SV=3	sp|P47911|RL6_MOUSE	Rpl6	34 kDa	0.93	[]		2.6509	0	0	2.8358	1.299	1.794	1.2019	3.3447	0	1.3686	2.4605	1.7357	1.0777	4.3848	2.5532	0	0	3.3447	0
246	sp|P00405|COX2_MOUSE Cytochrome c oxidase subunit 2 OS=Mus musculus OX=10090 GN=Mtco2 PE=1 SV=1	sp|P00405|COX2_MOUSE	Mtco2	26 kDa	0.93	[]		0.88363	0.7354	0.74472	0.94528	1.299	2.691	0	2.2298	0	1.3686	1.6403	0.86785	1.0777	1.4616	0.85108	0	0	2.2298	0
247	Cluster of sp|P11499|HS90B_MOUSE Heat shock protein HSP 90-beta OS=Mus musculus OX=10090 GN=Hsp90ab1 PE=1 SV=3 (sp|P11499|HS90B_MOUSE)	sp|P11499|HS90B_MOUSE [2]	Hsp90ab1	83 kDa	0.94	[]		0.88363	0	0	0.94528	0	4.4844	0	2.2298	1.092	1.3676	1.6403	0	2.1555	2.9232	0	0	0	2.2298	1.092
248	sp|P60469|LIPA3_MOUSE Liprin-alpha-3 OS=Mus musculus OX=10090 GN=Ppfia3 PE=1 SV=2	sp|P60469|LIPA3_MOUSE	Ppfia3	133 kDa	0.95	[]		0	0	0.74472	0.94528	1.299	1.794	0	0	3.2759	1.3686	0	0.86785	0	2.9232	1.7022	0	0	0	3.2759
249	sp|P62631|EF1A2_MOUSE Elongation factor 1-alpha 2 OS=Mus musculus OX=10090 GN=Eef1a2 PE=1 SV=1	sp|P62631|EF1A2_MOUSE	Eef1a2	50 kDa	0.96	[]		4.4182	0.7354	0.74472	1.8906	7.7938	3.5881	1.2019	3.3447	2.1839	2.7373	1.6403	2.6035	1.0777	5.8463	3.4043	0	0	3.3447	2.1839
250	Cluster of sp|P68134|ACTS_MOUSE Actin, alpha skeletal muscle OS=Mus musculus OX=10090 GN=Acta1 PE=1 SV=1 (sp|P68134|ACTS_MOUSE)	sp|P68134|ACTS_MOUSE [5]	Acta1	42 kDa	0.96	[]		729.88	705.99	795.37	475.48	405.28	274.49	1355.8	569.71	321.04	290.15	436.33	648.29	299.61	226.55	673.21	1362.2	1365.8	569.71	321.04
251	sp|Q8BWT1|THIM_MOUSE 3-ketoacyl-CoA thiolase, mitochondrial OS=Mus musculus OX=10090 GN=Acaa2 PE=1 SV=3	sp|Q8BWT1|THIM_MOUSE	Acaa2	42 kDa	0.97	[]		0	0	0.74472	0.94528	0	2.691	0	2.2298	0	0	0.82016	0.86785	1.0777	0	1.7022	0	0	2.2298	0
252	Cluster of sp|Q9QZ47-6|TNNT3_MOUSE Isoform A6e17 of Troponin T, fast skeletal muscle OS=Mus musculus OX=10090 GN=Tnnt3 (sp|Q9QZ47-6|TNNT3_MOUSE)	sp|Q9QZ47-6|TNNT3_MOUSE [5]	Tnnt3	30 kDa	0.97	[]		182.79	154.65	165.12	130.19	143.26	79.709	211.89	93.82	111.39	104.41	113.53	168.61	71.907	96.261	178.61	207.6	260.75	93.82	111.39
253	sp|O88990|ACTN3_MOUSE Alpha-actinin-3 OS=Mus musculus OX=10090 GN=Actn3 PE=2 SV=1	sp|O88990|ACTN3_MOUSE	Actn3	103 kDa	0.97	[]		299.24	400.03	407.75	167.97	122.17	71.974	604.5	94.475	65.523	103.4	152.22	280.7	69.539	90.506	126.07	728.34	649.67	94.475	65.523
254	sp|Q9JK37|MYOZ1_MOUSE Myozenin-1 OS=Mus musculus OX=10090 GN=Myoz1 PE=1 SV=1	sp|Q9JK37|MYOZ1_MOUSE	Myoz1	31 kDa	0.98	[]		37.996	38.241	44.683	32.14	28.577	22.425	66.105	20.068	18.564	24.636	26.245	29.507	16.166	20.462	22.128	73.821	71.777	20.068	18.564
255	sp|P23927|CRYAB_MOUSE Alpha-crystallin B chain OS=Mus musculus OX=10090 GN=Cryab PE=1 SV=2	sp|P23927|CRYAB_MOUSE	Cryab	20 kDa	0.98	[]		4.4182	1.4708	0	3.7811	1.299	0.89702	0	3.3447	3.2759	1.3686	2.4605	2.6035	4.3109	2.9232	2.5532	0	0	3.3447	3.2759
256	sp|Q9DCX2|ATP5H_MOUSE ATP synthase subunit d, mitochondrial OS=Mus musculus OX=10090 GN=Atp5h PE=1 SV=3	sp|Q9DCX2|ATP5H_MOUSE	Atp5h	19 kDa	0.99	[]		3.5345	0.7354	1.4894	2.8358	0	4.4851	0	3.3447	2.1839	1.3686	4.1008	2.6035	3.2332	1.4616	4.2554	0	0	3.3447	2.1839
257	sp|Q9DB20|ATPO_MOUSE ATP synthase subunit O, mitochondrial OS=Mus musculus OX=10090 GN=Atp5o PE=1 SV=1	sp|Q9DB20|ATPO_MOUSE	Atp5o	23 kDa	0.99	[]		5.3018	5.8832	5.9577	6.617	6.4948	7.1761	2.4038	10.034	8.7358	10.949	5.7411	3.4714	8.6218	10.231	6.8087	2.0225	1.0254	10.034	8.7358
258	Cluster of sp|Q9JI91|ACTN2_MOUSE Alpha-actinin-2 OS=Mus musculus OX=10090 GN=Actn2 PE=1 SV=2 (sp|Q9JI91|ACTN2_MOUSE)	sp|Q9JI91|ACTN2_MOUSE [3]	Actn2	104 kDa	0.99	[]		126.67	164.03	173.13	89.147	86.968	37.462	305.35	47.116	27.295	49.886	85.622	120.25	35.001	49.806	91.806	323.36	337.78	47.116	27.295
259	sp|Q8VEM8|MPCP_MOUSE Phosphate carrier protein, mitochondrial OS=Mus musculus OX=10090 GN=Slc25a3 PE=1 SV=1	sp|Q8VEM8|MPCP_MOUSE	Slc25a3	40 kDa	1	[]		7.069	5.8832	4.4683	9.4528	5.1959	11.661	2.4038	10.034	7.6438	8.2119	5.7411	4.3392	6.4664	7.3079	10.213	1.0112	1.0254	10.034	7.6438
END OF FILE
