# Supplementary material for: Novel γ-sarcoglycan interactors in murine muscle membranes
Source: Skelet Muscle. 2022 Jan 22;12:2. doi: 10.1186/s13395-021-00285-2 (PMC8783446; doi:10.1186/s13395-021-00285-2)
Supplement: Supplementary file 4 — Additional file 4: Table S3. Samples report for all proteins identified in immunoprecipitates from RIPA1 buffer. Normalized weighted spectral counts from all immunoprecipitations performed in RIPA1 buffer; dataset before manual curating, as described in Methods. [file 13395_2021_285_MOESM4_ESM.xls]

## Sheet: Suppl Table S2 20181128_LunaLab
#20181128_LunaLab_RIPA_GSG, Samples Report created on 03/24/2021				tpe
																Quantitative Values (Normalized Weighted Spectral Counts) for Each of the Triplicate Biological Replicates of Co-IPs from RX Buffer
							Antibody Specificity:	Sgcg	Sgcg	Sgcg	Sgcg	Sgcg	Sgcg	Sgcg	Sgcg	Sgcg	Rb IgG	Rb IgG	Rb IgG	Rb IgG	Rb IgG	Rb IgG	Rb IgG	Rb IgG	Rb IgG
							Muscle Genotype:	Svil-/-	Svil-/-	Svil-/-	WT	WT	WT	Sgcg-/-	Sgcg-/-	Sgcg-/-	Svil-/-	Svil-/-	Svil-/-	WT	WT	WT	Sgcg-/-	Sgcg-/-	Sgcg-/-
#	Identified Proteins (864/870)	Accession Number	Alternate ID	Molecular Weight	ANOVA Test (p-value)	Quantitative Profile
1	sp|P82348|SGCG_MOUSE Gamma-sarcoglycan OS=Mus musculus OX=10090 GN=Sgcg PE=1 SV=2	sp|P82348|SGCG_MOUSE	Sgcg	32 kDa	< 0.00010	Sgcg_Svil high, Sgcg_WT high, Sgcg_Sgcg-/- low, IgG_Svil low, IgG_WT low, IgG_sgcg-/- low		6.9216	5.5201	4.9043	5.9918	6.9371	4.7595	0	0	0	0	0	0	0	0	0	0	0	0
2	Cluster of sp|A2AAJ9|OBSCN_MOUSE Obscurin OS=Mus musculus OX=10090 GN=Obscn PE=1 SV=2 (sp|A2AAJ9|OBSCN_MOUSE)	sp|A2AAJ9|OBSCN_MOUSE [2]	Obscn	966 kDa	< 0.00010	Sgcg_Svil high, Sgcg_WT high, Sgcg_Sgcg-/- high, IgG_Svil low, IgG_WT low, IgG_sgcg-/- low		34.608	37.852	31.388	39.945	31.712	39.662	20.038	20.986	16.811	0	1.7673	0	1.6617	0	2.9627	2.5758	2.2917	14.59
3	sp|Q3TVI8|PBIP1_MOUSE Pre-B-cell leukemia transcription factor-interacting protein 1 OS=Mus musculus OX=10090 GN=Pbxip1 PE=1 SV=2	sp|Q3TVI8|PBIP1_MOUSE	Pbxip1	81 kDa	< 0.00010	Sgcg_Svil low, Sgcg_WT low, Sgcg_Sgcg-/- high, IgG_Svil low, IgG_WT low, IgG_sgcg-/- low		0	0	0	0	0	0	1.7681	1.6568	1.0507	0	0	0	0	0	0	0	0	0
4	sp|Q80X19-2|COEA1_MOUSE Isoform 2 of Collagen alpha-1(XIV) chain OS=Mus musculus OX=10090 GN=Col14a1	sp|Q80X19-2|COEA1_MOUSE (+1)	Col14a1	191 kDa	< 0.00010	Sgcg_Svil low, Sgcg_WT low, Sgcg_Sgcg-/- high, IgG_Svil low, IgG_WT low, IgG_sgcg-/- low		0	0	0	0	0	0	1.7681	1.1045	2.1014	0	0	0	0	0	0	0	0	0
5	sp|P62334|PRS10_MOUSE 26S proteasome regulatory subunit 10B OS=Mus musculus OX=10090 GN=Psmc6 PE=1 SV=1	sp|P62334|PRS10_MOUSE	Psmc6	44 kDa	< 0.00010	Sgcg_Svil low, Sgcg_WT low, Sgcg_Sgcg-/- high, IgG_Svil low, IgG_WT low, IgG_sgcg-/- low		0	0	0	0	0	0	0.58936	1.1045	1.0507	0	0	0	0	0	0	0	0	0
6	sp|P82347|SGCD_MOUSE Delta-sarcoglycan OS=Mus musculus OX=10090 GN=Sgcd PE=1 SV=1	sp|P82347|SGCD_MOUSE	Sgcd	32 kDa	< 0.00010	Sgcg_Svil high, Sgcg_WT high, Sgcg_Sgcg-/- low, IgG_Svil low, IgG_WT low, IgG_sgcg-/- low		3.4608	3.1543	3.9235	1.3315	2.973	3.173	0.58936	1.1045	0	0	0	0	0	0	0	0	0	0
7	sp|O35343|IMA3_MOUSE Importin subunit alpha-3 OS=Mus musculus OX=10090 GN=Kpna4 PE=1 SV=1	sp|O35343|IMA3_MOUSE	Kpna4	58 kDa	< 0.00010	Sgcg_Svil low, Sgcg_WT low, Sgcg_Sgcg-/- high, IgG_Svil low, IgG_WT low, IgG_sgcg-/- low		0	0	0	0	0	0	0.88458	1.1045	0.52536	0	0	0	0	0	0	0	0	0
8	sp|Q62009-2|POSTN_MOUSE Isoform 2 of Periostin OS=Mus musculus OX=10090 GN=Postn	sp|Q62009-2|POSTN_MOUSE (+1)	Postn	90 kDa	< 0.00010	Sgcg_Svil low, Sgcg_WT low, Sgcg_Sgcg-/- high, IgG_Svil low, IgG_WT low, IgG_sgcg-/- high		0	0	0	0	0	0	5.8936	6.0748	4.7282	0	0	0	0	0	0	5.1516	9.1668	4.377
9	sp|P47962|RL5_MOUSE 60S ribosomal protein L5 OS=Mus musculus OX=10090 GN=Rpl5 PE=1 SV=3	sp|P47962|RL5_MOUSE	Rpl5	34 kDa	< 0.00010	Sgcg_Svil low, Sgcg_WT low, Sgcg_Sgcg-/- high, IgG_Svil low, IgG_WT low, IgG_sgcg-/- low		0.69216	0	0	0	0	0	1.1787	1.1045	1.0507	0	0	0	0	0	0	0	0	0
10	sp|Q60854|SPB6_MOUSE Serpin B6 OS=Mus musculus OX=10090 GN=Serpinb6 PE=1 SV=1	sp|Q60854|SPB6_MOUSE	Serpinb6	43 kDa	< 0.00010	Sgcg_Svil low, Sgcg_WT low, Sgcg_Sgcg-/- high, IgG_Svil low, IgG_WT low, IgG_sgcg-/- high		0	0	0	0	0	0	0.58936	1.6568	1.5761	0	0	0	0	0	0	1.2879	2.2917	1.459
11	sp|A2AUC9|KLH41_MOUSE Kelch-like protein 41 OS=Mus musculus OX=10090 GN=Klhl41 PE=1 SV=1	sp|A2AUC9|KLH41_MOUSE	Klhl41	68 kDa	< 0.00010	Sgcg_Svil low, Sgcg_WT high, Sgcg_Sgcg-/- high, IgG_Svil low, IgG_WT low, IgG_sgcg-/- high		2.0765	0.78858	1.9617	2.663	2.973	2.3797	5.8936	5.5225	3.6775	0	0	0	0	0	0	1.2879	2.2917	4.377
12	sp|P03987-2|IGHG3_MOUSE Isoform 2 of Ig gamma-3 chain C region OS=Mus musculus OX=10090	sp|P03987-2|IGHG3_MOUSE (+1)		36 kDa	0.00015	Sgcg_Svil low, Sgcg_WT low, Sgcg_Sgcg-/- low, IgG_Svil low, IgG_WT low, IgG_sgcg-/- high		0.69216	0	0	0	0	0	2.3575	1.6568	4.2029	3.8891	1.7673	4.7239	0	5.269	0	10.303	16.042	9.4836
13	Cluster of sp|P11499|HS90B_MOUSE Heat shock protein HSP 90-beta OS=Mus musculus OX=10090 GN=Hsp90ab1 PE=1 SV=3 (sp|P11499|HS90B_MOUSE)	sp|P11499|HS90B_MOUSE [2]	Hsp90ab1	83 kDa	0.00016	Sgcg_Svil low, Sgcg_WT low, Sgcg_Sgcg-/- high, IgG_Svil low, IgG_WT low, IgG_sgcg-/- high		1.2755	0.78858	0	0	0	1.5865	8.4387	7.9941	5.171	0	0	0	0	0	0	9.4253	6.8751	2.8033
14	sp|P15508|SPTB1_MOUSE Spectrin beta chain, erythrocytic OS=Mus musculus OX=10090 GN=Sptb PE=1 SV=4	sp|P15508|SPTB1_MOUSE	Sptb	245 kDa	0.00024	Sgcg_Svil high, Sgcg_WT high, Sgcg_Sgcg-/- high, IgG_Svil low, IgG_WT low, IgG_sgcg-/- low		144.16	111.73	201.43	86.228	195.67	114.83	102.17	148.49	49.299	0	0	0	0	0	0	0	0	2.1885
15	sp|Q8BH64|EHD2_MOUSE EH domain-containing protein 2 OS=Mus musculus OX=10090 GN=Ehd2 PE=1 SV=1	sp|Q8BH64|EHD2_MOUSE	Ehd2	61 kDa	0.00026	Sgcg_Svil low, Sgcg_WT low, Sgcg_Sgcg-/- high, IgG_Svil low, IgG_WT low, IgG_sgcg-/- low		1.7276	0	0	0	0	0	8.9265	8.3643	4.7282	0	0	0	0	0	0	0	0	4.377
16	sp|Q61990-3|PCBP2_MOUSE Isoform 3 of Poly(rC)-binding protein 2 OS=Mus musculus OX=10090 GN=Pcbp2	sp|Q61990-3|PCBP2_MOUSE (+1)	Pcbp2	37 kDa	0.00026	Sgcg_Svil high, Sgcg_WT low, Sgcg_Sgcg-/- low, IgG_Svil low, IgG_WT low, IgG_sgcg-/- low		0.69216	0.78858	1.3089	0	0	0	0.58936	0.55225	0	0	0	0	0	0	0	0	0	0
17	sp|O35129|PHB2_MOUSE Prohibitin-2 OS=Mus musculus OX=10090 GN=Phb2 PE=1 SV=1	sp|O35129|PHB2_MOUSE	Phb2	33 kDa	0.00027	Sgcg_Svil low, Sgcg_WT low, Sgcg_Sgcg-/- high, IgG_Svil low, IgG_WT low, IgG_sgcg-/- high		2.0765	2.3657	0	1.3315	0	0	4.7149	3.8658	2.6268	0	0	0	0	0	0	2.5758	2.2917	2.1885
18	sp|P62141|PP1B_MOUSE Serine/threonine-protein phosphatase PP1-beta catalytic subunit OS=Mus musculus OX=10090 GN=Ppp1cb PE=1 SV=3	sp|P62141|PP1B_MOUSE	Ppp1cb	37 kDa	0.00028	Sgcg_Svil high, Sgcg_WT high, Sgcg_Sgcg-/- low, IgG_Svil low, IgG_WT low, IgG_sgcg-/- low		9.6903	11.829	19.617	6.6575	17.838	18.245	4.7149	4.9702	2.1014	0	0	0	0	0	0	0	0	0
19	sp|Q64521|GPDM_MOUSE Glycerol-3-phosphate dehydrogenase, mitochondrial OS=Mus musculus OX=10090 GN=Gpd2 PE=1 SV=2	sp|Q64521|GPDM_MOUSE	Gpd2	81 kDa	0.0003	Sgcg_Svil low, Sgcg_WT low, Sgcg_Sgcg-/- high, IgG_Svil low, IgG_WT low, IgG_sgcg-/- high		0	0	0	0	0	0	2.9468	6.627	3.1521	0	0	0	0	0	0	1.2879	2.2917	2.918
20	Cluster of sp|O08528|HXK2_MOUSE Hexokinase-2 OS=Mus musculus OX=10090 GN=Hk2 PE=1 SV=1 (sp|O08528|HXK2_MOUSE)	sp|O08528|HXK2_MOUSE [5]	Hk2	103 kDa	0.00037	Sgcg_Svil high, Sgcg_WT low, Sgcg_Sgcg-/- high, IgG_Svil low, IgG_WT low, IgG_sgcg-/- high		3.4608	3.9429	3.9235	1.9973	1.982	0.79325	5.3043	4.418	1.5761	0	0	0	0	0	0	1.2879	2.2917	2.1885
21	sp|Q9DCT2|NDUS3_MOUSE NADH dehydrogenase [ubiquinone] iron-sulfur protein 3, mitochondrial OS=Mus musculus OX=10090 GN=Ndufs3 PE=1 SV=2	sp|Q9DCT2|NDUS3_MOUSE	Ndufs3	30 kDa	0.00038	Sgcg_Svil low, Sgcg_WT low, Sgcg_Sgcg-/- high, IgG_Svil low, IgG_WT low, IgG_sgcg-/- low		0	0	0	0	0	0	1.7681	1.6568	0.52536	0	0	0	0	0	0	0	0	0
22	sp|Q6ZWN5|RS9_MOUSE 40S ribosomal protein S9 OS=Mus musculus OX=10090 GN=Rps9 PE=1 SV=3	sp|Q6ZWN5|RS9_MOUSE	Rps9	23 kDa	0.00043	Sgcg_Svil low, Sgcg_WT low, Sgcg_Sgcg-/- high, IgG_Svil low, IgG_WT low, IgG_sgcg-/- high		0	0	0	0	0	1.5865	2.9468	2.209	2.1014	0	0	0	0	0	0	1.2879	2.2917	0.72951
23	sp|Q8BWT1|THIM_MOUSE 3-ketoacyl-CoA thiolase, mitochondrial OS=Mus musculus OX=10090 GN=Acaa2 PE=1 SV=3	sp|Q8BWT1|THIM_MOUSE	Acaa2	42 kDa	0.00057	Sgcg_Svil low, Sgcg_WT low, Sgcg_Sgcg-/- high, IgG_Svil low, IgG_WT low, IgG_sgcg-/- high		2.0765	1.5772	0	0	0	0	7.6617	6.627	3.1521	0	0	0	0	0	0	5.1516	4.5834	1.459
24	sp|P01867-2|IGG2B_MOUSE Isoform 2 of Ig gamma-2B chain C region OS=Mus musculus OX=10090 GN=Igh-3	sp|P01867-2|IGG2B_MOUSE (+1)	Igh-3	37 kDa	0.00059	Sgcg_Svil low, Sgcg_WT low, Sgcg_Sgcg-/- low, IgG_Svil low, IgG_WT low, IgG_sgcg-/- high		0	0	0	0	0	0	4.1255	2.7613	1.0507	0	0	0	1.6617	0	0	11.591	16.042	5.1065
25	sp|Q1XH17|TRI72_MOUSE Tripartite motif-containing protein 72 OS=Mus musculus OX=10090 GN=Trim72 PE=1 SV=1	sp|Q1XH17|TRI72_MOUSE	Trim72	53 kDa	0.00059	Sgcg_Svil low, Sgcg_WT low, Sgcg_Sgcg-/- high, IgG_Svil low, IgG_WT low, IgG_sgcg-/- high		1.3843	0	0	0	0	0	2.9468	2.7613	1.5761	0	0	0	0	0	0	1.2879	2.2917	0.72951
26	Cluster of sp|Q62261|SPTB2_MOUSE Spectrin beta chain, non-erythrocytic 1 OS=Mus musculus OX=10090 GN=Sptbn1 PE=1 SV=2 (sp|Q62261|SPTB2_MOUSE)	sp|Q62261|SPTB2_MOUSE [2]	Sptbn1	274 kDa	0.00066	Sgcg_Svil high, Sgcg_WT high, Sgcg_Sgcg-/- high, IgG_Svil low, IgG_WT low, IgG_sgcg-/- low		96.71	69.648	132.06	51.583	116.5	70.79	104.7	133.71	36.859	0	0	0	0	0	0	2.5758	0	0
27	sp|O70209|PDLI3_MOUSE PDZ and LIM domain protein 3 OS=Mus musculus OX=10090 GN=Pdlim3 PE=1 SV=1	sp|O70209|PDLI3_MOUSE	Pdlim3	34 kDa	0.00072	Sgcg_Svil low, Sgcg_WT low, Sgcg_Sgcg-/- high, IgG_Svil low, IgG_WT low, IgG_sgcg-/- high		0.69216	0.78858	0	0.66575	0	0.79325	4.1255	3.3135	3.1521	0	0	0	0	0	2.9627	2.5758	2.2917	2.918
28	Cluster of sp|P16546|SPTN1_MOUSE Spectrin alpha chain, non-erythrocytic 1 OS=Mus musculus OX=10090 GN=Sptan1 PE=1 SV=4 (sp|P16546|SPTN1_MOUSE)	sp|P16546|SPTN1_MOUSE [2]	Sptan1	285 kDa	0.00075	Sgcg_Svil high, Sgcg_WT high, Sgcg_Sgcg-/- high, IgG_Svil low, IgG_WT low, IgG_sgcg-/- low		149.57	100.22	227.64	82.612	181.44	108.74	135.6	167.93	48.858	0	0	0	0	0	0	0	0	0.72951
29	sp|P35385|HSPB7_MOUSE Heat shock protein beta-7 OS=Mus musculus OX=10090 GN=Hspb7 PE=1 SV=3	sp|P35385|HSPB7_MOUSE	Hspb7	19 kDa	0.00075	Sgcg_Svil high, Sgcg_WT high, Sgcg_Sgcg-/- high, IgG_Svil low, IgG_WT low, IgG_sgcg-/- low		6.2295	4.7315	4.9043	4.6603	5.9461	7.9325	8.2511	6.0748	1.0507	0	0	0	0	0	0	0	0	0.72951
30	Cluster of sp|Q8BG95|MYPT2_MOUSE Protein phosphatase 1 regulatory subunit 12B OS=Mus musculus OX=10090 GN=Ppp1r12b PE=1 SV=2 (sp|Q8BG95|MYPT2_MOUSE)	sp|Q8BG95|MYPT2_MOUSE [2]	Ppp1r12b	109 kDa	0.00079	Sgcg_Svil high, Sgcg_WT high, Sgcg_Sgcg-/- low, IgG_Svil low, IgG_WT low, IgG_sgcg-/- low		33.096	22.723	47.881	14.524	43.33	37.856	15.215	29.116	7.3064	0	0	0	0	0	0	0	0	0
31	sp|P11531|DMD_MOUSE Dystrophin OS=Mus musculus OX=10090 GN=Dmd PE=1 SV=3	sp|P11531|DMD_MOUSE	Dmd	426 kDa	0.00086	Sgcg_Svil high, Sgcg_WT high, Sgcg_Sgcg-/- high, IgG_Svil low, IgG_WT low, IgG_sgcg-/- low		29.071	23.657	35.311	11.984	27.748	19.831	11.198	24.299	15.235	0	3.5347	0	0	0	11.851	3.8637	2.2917	13.861
32	sp|Q9DC69|NDUA9_MOUSE NADH dehydrogenase [ubiquinone] 1 alpha subcomplex subunit 9, mitochondrial OS=Mus musculus OX=10090 GN=Ndufa9 PE=1 SV=2	sp|Q9DC69|NDUA9_MOUSE	Ndufa9	43 kDa	0.0009	Sgcg_Svil low, Sgcg_WT low, Sgcg_Sgcg-/- high, IgG_Svil low, IgG_WT low, IgG_sgcg-/- low		0	0	0	0	0	0	3.5362	3.8658	1.0507	0	0	0	0	0	0	0	0	0.72951
33	Cluster of sp|Q8R3Z5-4|CACB1_MOUSE Isoform 4 of Voltage-dependent L-type calcium channel subunit beta-1 OS=Mus musculus OX=10090 GN=Cacnb1 (sp|Q8R3Z5-4|CACB1_MOUSE)	sp|Q8R3Z5-4|CACB1_MOUSE [4]	Cacnb1	58 kDa	0.0013	Sgcg_Svil high, Sgcg_WT low, Sgcg_Sgcg-/- high, IgG_Svil low, IgG_WT low, IgG_sgcg-/- low		1.3843	0.78858	0.98086	0	0	0	1.1787	2.209	0.52536	0	0	0	0	0	0	0	0	0
34	sp|P01029|CO4B_MOUSE Complement C4-B OS=Mus musculus OX=10090 GN=C4b PE=1 SV=3	sp|P01029|CO4B_MOUSE	C4b	193 kDa	0.0013	Sgcg_Svil high, Sgcg_WT high, Sgcg_Sgcg-/- high, IgG_Svil low, IgG_WT low, IgG_sgcg-/- low		1.3843	1.5772	1.9617	1.3315	1.982	0.79325	1.7681	1.1045	0	0	0	0	0	0	0	0	0	0
35	sp|P10637|TAU_MOUSE Microtubule-associated protein tau OS=Mus musculus OX=10090 GN=Mapt PE=1 SV=3	sp|P10637|TAU_MOUSE	Mapt	76 kDa	0.0014	Sgcg_Svil high, Sgcg_WT high, Sgcg_Sgcg-/- low, IgG_Svil low, IgG_WT low, IgG_sgcg-/- low		4.153	3.9429	4.9043	1.3315	4.9551	2.3797	0	3.3135	0	0	0	0	0	0	0	0	0	0
36	sp|O08788-2|DCTN1_MOUSE Isoform 2 of Dynactin subunit 1 OS=Mus musculus OX=10090 GN=Dctn1	sp|O08788-2|DCTN1_MOUSE (+1)	Dctn1	138 kDa	0.0015	Sgcg_Svil high, Sgcg_WT high, Sgcg_Sgcg-/- high, IgG_Svil low, IgG_WT low, IgG_sgcg-/- low		23.534	18.926	32.368	7.989	28.739	30.143	27.7	34.239	8.9311	0	0	0	0	0	0	0	0	0
37	sp|P10922|H10_MOUSE Histone H1.0 OS=Mus musculus OX=10090 GN=H1f0 PE=2 SV=4	sp|P10922|H10_MOUSE	H1f0	21 kDa	0.0016	Sgcg_Svil low, Sgcg_WT low, Sgcg_Sgcg-/- low, IgG_Svil high, IgG_WT low, IgG_sgcg-/- low		1.3843	1.5772	1.9617	1.9973	2.973	2.3797	0	0.55225	0	7.7781	3.5347	9.4478	3.3233	5.269	1.4814	1.2879	0	0
38	sp|Q8K296-2|MTMR3_MOUSE Isoform 2 of Myotubularin-related protein 3 OS=Mus musculus OX=10090 GN=Mtmr3	sp|Q8K296-2|MTMR3_MOUSE	Mtmr3	120 kDa	0.0016	Sgcg_Svil high, Sgcg_WT low, Sgcg_Sgcg-/- low, IgG_Svil low, IgG_WT low, IgG_sgcg-/- low		0.69216	0.78858	1.9578	0	0	0	0	0	0	0	0	0	0	0	0	0	0	0
39	Cluster of sp|P61164|ACTZ_MOUSE Alpha-centractin OS=Mus musculus OX=10090 GN=Actr1a PE=1 SV=1 (sp|P61164|ACTZ_MOUSE)	sp|P61164|ACTZ_MOUSE [2]	Actr1a	43 kDa	0.002	Sgcg_Svil low, Sgcg_WT low, Sgcg_Sgcg-/- high, IgG_Svil low, IgG_WT low, IgG_sgcg-/- high		2.0765	1.5772	0	0	0	2.3797	6.483	8.836	8.4057	0	1.7673	0	0	0	2.9627	9.0154	2.2917	10.943
40	sp|P70670|NACAM_MOUSE Nascent polypeptide-associated complex subunit alpha, muscle-specific form OS=Mus musculus OX=10090 GN=Naca PE=1 SV=2	sp|P70670|NACAM_MOUSE	Naca	220 kDa	0.0021	Sgcg_Svil high, Sgcg_WT high, Sgcg_Sgcg-/- low, IgG_Svil low, IgG_WT low, IgG_sgcg-/- low		19.381	14.983	29.426	4.6603	26.757	21.418	1.7681	9.3883	3.1521	3.8891	0	0	0	0	0	1.2879	0	1.459
41	sp|Q6NZJ6-2|IF4G1_MOUSE Isoform 2 of Eukaryotic translation initiation factor 4 gamma 1 OS=Mus musculus OX=10090 GN=Eif4g1	sp|Q6NZJ6-2|IF4G1_MOUSE (+1)	Eif4g1	175 kDa	0.0021	Sgcg_Svil high, Sgcg_WT high, Sgcg_Sgcg-/- low, IgG_Svil low, IgG_WT low, IgG_sgcg-/- low		4.8451	3.9429	9.8086	2.663	5.9461	3.173	0.58936	3.3135	0	0	0	0	0	0	0	0	0	0
42	sp|P42567|EPS15_MOUSE Epidermal growth factor receptor substrate 15 OS=Mus musculus OX=10090 GN=Eps15 PE=1 SV=1	sp|P42567|EPS15_MOUSE	Eps15	98 kDa	0.0022	Sgcg_Svil high, Sgcg_WT high, Sgcg_Sgcg-/- low, IgG_Svil low, IgG_WT low, IgG_sgcg-/- low		7.6138	6.3086	10.789	1.9973	8.9191	2.3797	1.7681	4.9702	0	0	0	0	0	0	0	0	0	0
43	Cluster of sp|E9PZQ0|RYR1_MOUSE Ryanodine receptor 1 OS=Mus musculus OX=10090 GN=Ryr1 PE=1 SV=1 (sp|E9PZQ0|RYR1_MOUSE)	sp|E9PZQ0|RYR1_MOUSE [4]	Ryr1	565 kDa	0.0023	Sgcg_Svil low, Sgcg_WT low, Sgcg_Sgcg-/- high, IgG_Svil low, IgG_WT low, IgG_sgcg-/- low		24.918	31.543	16.675	17.975	14.865	20.624	65.419	54.121	28.367	7.7781	5.302	4.7239	1.6617	5.269	2.9627	16.743	43.542	16.049
44	sp|Q9CR62|M2OM_MOUSE Mitochondrial 2-oxoglutarate/malate carrier protein OS=Mus musculus OX=10090 GN=Slc25a11 PE=1 SV=3	sp|Q9CR62|M2OM_MOUSE	Slc25a11	34 kDa	0.0024	Sgcg_Svil high, Sgcg_WT low, Sgcg_Sgcg-/- high, IgG_Svil low, IgG_WT low, IgG_sgcg-/- high		4.8451	3.9429	0.98086	3.9945	0.99101	1.5865	6.483	7.1793	4.2029	0	0	0	0	0	0	2.5758	6.8751	3.6475
45	Cluster of sp|P01864|GCAB_MOUSE Ig gamma-2A chain C region secreted form OS=Mus musculus OX=10090 PE=1 SV=1 (sp|P01864|GCAB_MOUSE)	sp|P01864|GCAB_MOUSE [3]		37 kDa	0.003	Sgcg_Svil low, Sgcg_WT low, Sgcg_Sgcg-/- low, IgG_Svil low, IgG_WT low, IgG_sgcg-/- high		0	0.78858	0	0.66575	0	0	2.9468	2.209	2.6268	7.7781	0	0	1.6617	0	0	6.4395	9.1668	8.7541
46	Cluster of sp|P14602|HSPB1_MOUSE Heat shock protein beta-1 OS=Mus musculus OX=10090 GN=Hspb1 PE=1 SV=3 (sp|P14602|HSPB1_MOUSE)	sp|P14602|HSPB1_MOUSE [2]	Hspb1	23 kDa	0.0033	Sgcg_Svil low, Sgcg_WT low, Sgcg_Sgcg-/- high, IgG_Svil low, IgG_WT low, IgG_sgcg-/- high		0	0	0	0	0	0.79325	1.1787	0.55225	3.6775	0	0	0	0	0	0	2.5758	2.2917	2.1885
47	sp|Q9CR57|RL14_MOUSE 60S ribosomal protein L14 OS=Mus musculus OX=10090 GN=Rpl14 PE=1 SV=3	sp|Q9CR57|RL14_MOUSE	Rpl14	24 kDa	0.0034	Sgcg_Svil high, Sgcg_WT low, Sgcg_Sgcg-/- high, IgG_Svil low, IgG_WT low, IgG_sgcg-/- low		2.0765	1.5772	1.9617	0.66575	0.99101	0	1.7681	1.6568	0.52536	0	0	0	0	0	0	0	0	1.459
48	sp|P11983-2|TCPA_MOUSE Isoform 2 of T-complex protein 1 subunit alpha OS=Mus musculus OX=10090 GN=Tcp1	sp|P11983-2|TCPA_MOUSE (+1)	Tcp1	55 kDa	0.0037	Sgcg_Svil low, Sgcg_WT low, Sgcg_Sgcg-/- high, IgG_Svil low, IgG_WT low, IgG_sgcg-/- low		0	0	0	0	0	0	1.7681	1.1045	0.52536	0	0	0	0	0	0	0	0	0.72951
49	Cluster of sp|Q9Z204|HNRPC_MOUSE Heterogeneous nuclear ribonucleoproteins C1/C2 OS=Mus musculus OX=10090 GN=Hnrnpc PE=1 SV=1 (sp|Q9Z204|HNRPC_MOUSE)	sp|Q9Z204|HNRPC_MOUSE [2]	Hnrnpc	34 kDa	0.004	Sgcg_Svil high, Sgcg_WT high, Sgcg_Sgcg-/- high, IgG_Svil low, IgG_WT low, IgG_sgcg-/- low		11.075	5.5201	13.732	5.326	18.829	10.312	17.092	19.329	5.7789	0	0	0	0	0	0	0	2.2917	0
50	sp|P02535-2|K1C10_MOUSE Isoform 2 of Keratin, type I cytoskeletal 10 OS=Mus musculus OX=10090 GN=Krt10	sp|P02535-2|K1C10_MOUSE (+2)	Krt10	57 kDa	0.004	Sgcg_Svil low, Sgcg_WT low, Sgcg_Sgcg-/- low, IgG_Svil high, IgG_WT high, IgG_sgcg-/- low		3.4608	3.1543	6.866	1.9973	7.9281	5.5527	4.1255	2.209	1.5761	31.112	17.673	47.239	14.955	26.345	19.258	11.591	22.917	2.918
51	sp|P01872-2|IGHM_MOUSE Isoform 2 of Ig mu chain C region OS=Mus musculus OX=10090 GN=Ighm	sp|P01872-2|IGHM_MOUSE (+1)	Ighm	53 kDa	0.0043	Sgcg_Svil low, Sgcg_WT low, Sgcg_Sgcg-/- low, IgG_Svil low, IgG_WT low, IgG_sgcg-/- high		0	0	0.98086	0	0	0.79325	1.7681	1.1045	0.52536	3.8891	0	0	0	0	0	5.1516	6.8751	2.918
52	sp|Q3TMP8|TM38A_MOUSE Trimeric intracellular cation channel type A OS=Mus musculus OX=10090 GN=Tmem38a PE=1 SV=2	sp|Q3TMP8|TM38A_MOUSE	Tmem38a	33 kDa	0.0044	Sgcg_Svil high, Sgcg_WT high, Sgcg_Sgcg-/- high, IgG_Svil low, IgG_WT low, IgG_sgcg-/- high		2.0765	3.9429	0.98086	3.3288	1.982	1.5865	4.1255	6.0748	3.1521	0	1.7673	0	0	0	0	2.5758	4.5834	6.5655
53	sp|P62827|RAN_MOUSE GTP-binding nuclear protein Ran OS=Mus musculus OX=10090 GN=Ran PE=1 SV=3	sp|P62827|RAN_MOUSE	Ran	24 kDa	0.0046	Sgcg_Svil low, Sgcg_WT high, Sgcg_Sgcg-/- high, IgG_Svil low, IgG_WT low, IgG_sgcg-/- low		0	0	0	0.66575	0	0.79325	1.1787	0.55225	0.52536	0	0	0	0	0	0	0	0	0
54	sp|Q6ZWV3|RL10_MOUSE 60S ribosomal protein L10 OS=Mus musculus OX=10090 GN=Rpl10 PE=1 SV=3	sp|Q6ZWV3|RL10_MOUSE	Rpl10	25 kDa	0.005	Sgcg_Svil low, Sgcg_WT low, Sgcg_Sgcg-/- high, IgG_Svil low, IgG_WT low, IgG_sgcg-/- high		0	0	0	0	0	0.79325	2.3575	2.7613	0.52536	0	0	0	0	0	0	2.5758	2.2917	0.72951
55	Cluster of sp|P46935|NEDD4_MOUSE E3 ubiquitin-protein ligase NEDD4 OS=Mus musculus OX=10090 GN=Nedd4 PE=1 SV=3 (sp|P46935|NEDD4_MOUSE)	sp|P46935|NEDD4_MOUSE [3]	Nedd4	103 kDa	0.0051	Sgcg_Svil low, Sgcg_WT low, Sgcg_Sgcg-/- high, IgG_Svil low, IgG_WT low, IgG_sgcg-/- low		0	0	0	0	0	0	2.9468	2.209	0.52536	0	0	0	0	0	0	0	0	0.72951
56	sp|Q9CWZ7|SNAG_MOUSE Gamma-soluble NSF attachment protein OS=Mus musculus OX=10090 GN=Napg PE=1 SV=1	sp|Q9CWZ7|SNAG_MOUSE	Napg	35 kDa	0.0053	Sgcg_Svil high, Sgcg_WT high, Sgcg_Sgcg-/- high, IgG_Svil low, IgG_WT low, IgG_sgcg-/- low		6.2295	7.0972	10.789	0.66575	8.9191	3.173	5.3043	7.1793	1.0507	0	0	0	0	0	0	0	0	0
57	sp|P82349|SGCB_MOUSE Beta-sarcoglycan OS=Mus musculus OX=10090 GN=Sgcb PE=1 SV=1	sp|P82349|SGCB_MOUSE	Sgcb	35 kDa	0.0054	Sgcg_Svil high, Sgcg_WT high, Sgcg_Sgcg-/- low, IgG_Svil low, IgG_WT low, IgG_sgcg-/- low		6.9216	3.9429	11.77	3.9945	13.874	4.7595	0	0	0	0	0	0	0	0	0	0	0	0
58	Cluster of sp|P06151|LDHA_MOUSE L-lactate dehydrogenase A chain OS=Mus musculus OX=10090 GN=Ldha PE=1 SV=3 (sp|P06151|LDHA_MOUSE)	sp|P06151|LDHA_MOUSE [2]	Ldha	36 kDa	0.0056	Sgcg_Svil low, Sgcg_WT low, Sgcg_Sgcg-/- high, IgG_Svil low, IgG_WT low, IgG_sgcg-/- high		0	0	0	0	0	0.79325	8.2511	9.3882	4.7282	3.8891	1.7673	0	0	0	1.4814	9.0154	18.334	4.377
59	sp|Q5XKE0|MYPC2_MOUSE Myosin-binding protein C, fast-type OS=Mus musculus OX=10090 GN=Mybpc2 PE=1 SV=1	sp|Q5XKE0|MYPC2_MOUSE	Mybpc2	127 kDa	0.0061	Sgcg_Svil low, Sgcg_WT low, Sgcg_Sgcg-/- low, IgG_Svil high, IgG_WT low, IgG_sgcg-/- high		36.685	45.738	27.464	34.619	33.695	36.489	38.898	36.449	44.655	77.781	60.09	61.411	33.233	52.69	39.997	42.501	68.751	53.254
60	sp|Q80XN0|BDH_MOUSE D-beta-hydroxybutyrate dehydrogenase, mitochondrial OS=Mus musculus OX=10090 GN=Bdh1 PE=1 SV=2	sp|Q80XN0|BDH_MOUSE	Bdh1	38 kDa	0.0062	Sgcg_Svil high, Sgcg_WT high, Sgcg_Sgcg-/- low, IgG_Svil low, IgG_WT low, IgG_sgcg-/- low		0.69216	1.5772	0	1.3315	0.99101	0.79325	0	0	0	0	0	0	0	0	0	0	0	0
61	Cluster of sp|Q8BH59|CMC1_MOUSE Calcium-binding mitochondrial carrier protein Aralar1 OS=Mus musculus OX=10090 GN=Slc25a12 PE=1 SV=1 (sp|Q8BH59|CMC1_MOUSE)	sp|Q8BH59|CMC1_MOUSE [2]	Slc25a12	75 kDa	0.007	Sgcg_Svil high, Sgcg_WT high, Sgcg_Sgcg-/- high, IgG_Svil low, IgG_WT low, IgG_sgcg-/- high		9.6903	8.6744	5.8852	7.3233	7.9281	10.312	9.4298	9.9405	6.3043	3.8891	1.7673	4.7239	1.6617	5.269	1.4814	5.1516	9.1668	5.836
62	Cluster of sp|Q9JJG0|TACC2_MOUSE Transforming acidic coiled-coil-containing protein 2 OS=Mus musculus OX=10090 GN=Tacc2 PE=1 SV=2 (sp|Q9JJG0|TACC2_MOUSE)	sp|Q9JJG0|TACC2_MOUSE [3]	Tacc2	124 kDa	0.0072	Sgcg_Svil high, Sgcg_WT high, Sgcg_Sgcg-/- low, IgG_Svil low, IgG_WT low, IgG_sgcg-/- low		6.2295	6.3086	10.789	0.66575	10.901	6.346	1.1787	4.418	0	0	0	0	0	0	0	0	0	0
63	sp|P98086|C1QA_MOUSE Complement C1q subcomponent subunit A OS=Mus musculus OX=10090 GN=C1qa PE=1 SV=2	sp|P98086|C1QA_MOUSE	C1qa	26 kDa	0.0072	Sgcg_Svil low, Sgcg_WT low, Sgcg_Sgcg-/- low, IgG_Svil low, IgG_WT low, IgG_sgcg-/- high		0	0	0.98086	0	1.982	0	6.483	4.9702	0.52536	0	0	0	0	5.269	0	21.894	18.334	4.377
64	sp|P62281|RS11_MOUSE 40S ribosomal protein S11 OS=Mus musculus OX=10090 GN=Rps11 PE=1 SV=3	sp|P62281|RS11_MOUSE	Rps11	18 kDa	0.0073	Sgcg_Svil low, Sgcg_WT high, Sgcg_Sgcg-/- high, IgG_Svil low, IgG_WT low, IgG_sgcg-/- low		0.69216	0.78858	0	0.66575	0.99101	1.5865	1.1787	1.1045	0.52536	0	0	0	0	0	0	0	0	0.72951
65	Cluster of sp|Q99JY9|ARP3_MOUSE Actin-related protein 3 OS=Mus musculus OX=10090 GN=Actr3 PE=1 SV=3 (sp|Q99JY9|ARP3_MOUSE)	sp|Q99JY9|ARP3_MOUSE [2]	Actr3	47 kDa	0.0081	Sgcg_Svil low, Sgcg_WT low, Sgcg_Sgcg-/- low, IgG_Svil low, IgG_WT low, IgG_sgcg-/- high		0	0	0	0	0	0	1.1787	0	1.0507	0	0	0	0	0	0	3.8637	2.2917	0.72951
66	sp|P35979|RL12_MOUSE 60S ribosomal protein L12 OS=Mus musculus OX=10090 GN=Rpl12 PE=1 SV=2	sp|P35979|RL12_MOUSE	Rpl12	18 kDa	0.0082	Sgcg_Svil high, Sgcg_WT high, Sgcg_Sgcg-/- low, IgG_Svil low, IgG_WT low, IgG_sgcg-/- low		1.3843	0.78858	0.98086	1.3315	2.973	1.5865	0.58936	2.209	0	0	0	0	0	0	0	0	0	0
67	sp|Q8BFR5|EFTU_MOUSE Elongation factor Tu, mitochondrial OS=Mus musculus OX=10090 GN=Tufm PE=1 SV=1	sp|Q8BFR5|EFTU_MOUSE	Tufm	50 kDa	0.0085	Sgcg_Svil high, Sgcg_WT high, Sgcg_Sgcg-/- high, IgG_Svil low, IgG_WT low, IgG_sgcg-/- low		11.075	7.0972	15.694	5.326	17.838	11.899	7.0724	9.3883	5.2536	3.8891	3.5347	0	0	0	1.4814	5.1516	6.8751	2.918
68	sp|P42669|PURA_MOUSE Transcriptional activator protein Pur-alpha OS=Mus musculus OX=10090 GN=Pura PE=1 SV=1	sp|P42669|PURA_MOUSE	Pura	35 kDa	0.0085	Sgcg_Svil high, Sgcg_WT high, Sgcg_Sgcg-/- low, IgG_Svil low, IgG_WT low, IgG_sgcg-/- low		2.7687	1.5772	5.8852	2.663	7.9281	3.173	0.58936	1.6568	0.52536	0	0	0	0	0	0	0	0	0
69	sp|O70318|E41L2_MOUSE Band 4.1-like protein 2 OS=Mus musculus OX=10090 GN=Epb41l2 PE=1 SV=2	sp|O70318|E41L2_MOUSE	Epb41l2	110 kDa	0.0086	Sgcg_Svil low, Sgcg_WT low, Sgcg_Sgcg-/- high, IgG_Svil low, IgG_WT low, IgG_sgcg-/- low		0	0	0	0	0	0	1.1787	2.6693	0.52536	0	0	0	0	0	0	0	0	0
70	Cluster of sp|P99024|TBB5_MOUSE Tubulin beta-5 chain OS=Mus musculus OX=10090 GN=Tubb5 PE=1 SV=1 (sp|P99024|TBB5_MOUSE)	sp|P99024|TBB5_MOUSE [7]	Tubb5	50 kDa	0.0086	Sgcg_Svil low, Sgcg_WT low, Sgcg_Sgcg-/- high, IgG_Svil low, IgG_WT low, IgG_sgcg-/- low		17.996	14.194	3.9235	7.989	8.9191	11.105	28.879	23.195	14.71	7.7781	5.302	0	0	5.269	4.4441	18.031	6.8751	12.402
71	Cluster of sp|Q6R0H7-4|GNAS1_MOUSE Isoform XLas-4 of Guanine nucleotide-binding protein G(s) subunit alpha isoforms XLas OS=Mus musculus OX=10090 GN=Gnas (sp|Q6R0H7-4|GNAS1_MOUSE)	sp|Q6R0H7-4|GNAS1_MOUSE [7]	Gnas	120 kDa	0.0086	Sgcg_Svil low, Sgcg_WT low, Sgcg_Sgcg-/- high, IgG_Svil low, IgG_WT low, IgG_sgcg-/- low		0	0	0	0	0	0	1.1787	0.55225	0.52536	0	0	0	0	0	0	0	0	0.72951
72	sp|O70571|PDK4_MOUSE [Pyruvate dehydrogenase (acetyl-transferring)] kinase isozyme 4, mitochondrial OS=Mus musculus OX=10090 GN=Pdk4 PE=1 SV=1	sp|O70571|PDK4_MOUSE	Pdk4	47 kDa	0.0088	Sgcg_Svil low, Sgcg_WT low, Sgcg_Sgcg-/- high, IgG_Svil low, IgG_WT low, IgG_sgcg-/- low		0	0.78858	0	0	0	0	0.58936	1.1045	0.52536	0	0	0	0	0	0	0	0	0
73	sp|Q9JLV1|BAG3_MOUSE BAG family molecular chaperone regulator 3 OS=Mus musculus OX=10090 GN=Bag3 PE=1 SV=2	sp|Q9JLV1|BAG3_MOUSE	Bag3	62 kDa	0.0089	Sgcg_Svil high, Sgcg_WT high, Sgcg_Sgcg-/- high, IgG_Svil low, IgG_WT low, IgG_sgcg-/- low		4.153	3.1543	0.98086	1.3315	1.982	1.5865	1.7681	1.1045	2.1014	0	0	0	0	0	1.4814	0	0	0.72951
74	sp|P01837|IGKC_MOUSE Immunoglobulin kappa constant OS=Mus musculus OX=10090 GN=Igkc PE=1 SV=2	sp|P01837|IGKC_MOUSE	Igkc	12 kDa	0.009	Sgcg_Svil low, Sgcg_WT low, Sgcg_Sgcg-/- low, IgG_Svil low, IgG_WT low, IgG_sgcg-/- high		0	0	0	0	0	0	1.7681	1.6568	0.52536	0	0	0	0	0	0	5.1516	9.1668	1.459
75	sp|Q9EQP2|EHD4_MOUSE EH domain-containing protein 4 OS=Mus musculus OX=10090 GN=Ehd4 PE=1 SV=1	sp|Q9EQP2|EHD4_MOUSE	Ehd4	61 kDa	0.0094	Sgcg_Svil low, Sgcg_WT low, Sgcg_Sgcg-/- high, IgG_Svil low, IgG_WT low, IgG_sgcg-/- low		0	0	0	0	0	0	3.1531	4.8026	0.52536	0	0	0	0	0	0	0	0	0
76	sp|Q9WVK4|EHD1_MOUSE EH domain-containing protein 1 OS=Mus musculus OX=10090 GN=Ehd1 PE=1 SV=1	sp|Q9WVK4|EHD1_MOUSE	Ehd1	61 kDa	0.0097	Sgcg_Svil low, Sgcg_WT low, Sgcg_Sgcg-/- high, IgG_Svil low, IgG_WT low, IgG_sgcg-/- low		1.7332	0.78858	2.4561	0	0.64773	0	9.1375	10.028	1.0507	0	0	0	0	0	0	0	0	0
77	sp|P06330|HVM51_MOUSE Ig heavy chain V region AC38 205.12 OS=Mus musculus OX=10090 PE=1 SV=1	sp|P06330|HVM51_MOUSE		13 kDa	0.0098	Sgcg_Svil low, Sgcg_WT low, Sgcg_Sgcg-/- low, IgG_Svil low, IgG_WT low, IgG_sgcg-/- high		0	0	0	0	0	0	0.58936	1.1045	0	0	0	0	1.6617	0	0	1.2879	2.2917	1.459
78	sp|O09161|CASQ2_MOUSE Calsequestrin-2 OS=Mus musculus OX=10090 GN=Casq2 PE=1 SV=3	sp|O09161|CASQ2_MOUSE	Casq2	48 kDa	0.011	Sgcg_Svil high, Sgcg_WT low, Sgcg_Sgcg-/- high, IgG_Svil low, IgG_WT low, IgG_sgcg-/- low		0.69216	0.78858	0	0	0	0.79325	1.1787	0.55225	1.0507	0	0	0	0	0	0	0	0	0
79	Cluster of sp|P01796|HVM27_MOUSE Ig heavy chain V-III region A4 OS=Mus musculus OX=10090 PE=1 SV=1 (sp|P01796|HVM27_MOUSE)	sp|P01796|HVM27_MOUSE [5]		13 kDa	0.011	Sgcg_Svil low, Sgcg_WT low, Sgcg_Sgcg-/- low, IgG_Svil low, IgG_WT low, IgG_sgcg-/- high		0	0	0	0	0	0	0.58936	0	1.0507	0	0	0	0	0	0	2.5758	4.5834	0.72951
80	sp|Q80XB4-2|NRAP_MOUSE Isoform 2 of Nebulin-related-anchoring protein OS=Mus musculus OX=10090 GN=Nrap	sp|Q80XB4-2|NRAP_MOUSE (+1)	Nrap	192 kDa	0.011	Sgcg_Svil high, Sgcg_WT low, Sgcg_Sgcg-/- high, IgG_Svil low, IgG_WT low, IgG_sgcg-/- low		2.0765	3.9429	0	1.9973	0	0	4.1255	2.7613	2.6268	0	0	0	0	0	0	0	0	0.72951
81	sp|Q3UTJ2-5|SRBS2_MOUSE Isoform 5 of Sorbin and SH3 domain-containing protein 2 OS=Mus musculus OX=10090 GN=Sorbs2	sp|Q3UTJ2-5|SRBS2_MOUSE	Sorbs2	78 kDa	0.011	Sgcg_Svil high, Sgcg_WT high, Sgcg_Sgcg-/- high, IgG_Svil low, IgG_WT low, IgG_sgcg-/- low		2.7687	2.3657	1.9617	3.3288	0.99101	3.173	4.1255	2.7613	0	0	0	0	0	0	0	0	0	0
82	sp|Q8CAQ8-5|MIC60_MOUSE Isoform 5 of MICOS complex subunit Mic60 OS=Mus musculus OX=10090 GN=Immt	sp|Q8CAQ8-5|MIC60_MOUSE	Immt	88 kDa	0.011	Sgcg_Svil low, Sgcg_WT low, Sgcg_Sgcg-/- high, IgG_Svil low, IgG_WT low, IgG_sgcg-/- high		0.69216	0.78858	0	0.66575	0	0.79325	4.1255	4.9702	2.1014	0	0	0	0	0	1.4814	1.2879	4.5834	0.72951
83	sp|Q68FD5|CLH1_MOUSE Clathrin heavy chain 1 OS=Mus musculus OX=10090 GN=Cltc PE=1 SV=3	sp|Q68FD5|CLH1_MOUSE	Cltc	192 kDa	0.011	Sgcg_Svil low, Sgcg_WT low, Sgcg_Sgcg-/- high, IgG_Svil low, IgG_WT low, IgG_sgcg-/- low		2.7687	2.3657	2.9426	0.66575	4.9551	4.7595	18.86	19.881	2.6268	0	0	0	0	0	0	0	2.2917	0.72951
84	Cluster of sp|O35737|HNRH1_MOUSE Heterogeneous nuclear ribonucleoprotein H OS=Mus musculus OX=10090 GN=Hnrnph1 PE=1 SV=3 (sp|O35737|HNRH1_MOUSE)	sp|O35737|HNRH1_MOUSE [2]	Hnrnph1	49 kDa	0.012	Sgcg_Svil high, Sgcg_WT low, Sgcg_Sgcg-/- high, IgG_Svil low, IgG_WT low, IgG_sgcg-/- high		2.7032	1.0558	1.869	0.89136	0.99101	1.2427	2.7569	3.8136	0.70339	0	0	0	0	0	0	2.0177	1.2985	0.72951
85	sp|Q9JHU4|DYHC1_MOUSE Cytoplasmic dynein 1 heavy chain 1 OS=Mus musculus OX=10090 GN=Dync1h1 PE=1 SV=2	sp|Q9JHU4|DYHC1_MOUSE	Dync1h1	532 kDa	0.012	Sgcg_Svil low, Sgcg_WT low, Sgcg_Sgcg-/- high, IgG_Svil low, IgG_WT low, IgG_sgcg-/- low		15.228	10.252	10.789	6.6575	12.883	3.9662	33.594	44.732	5.2536	0	0	0	0	0	0	1.2879	0	1.459
86	sp|Q8BWB1|SYP2L_MOUSE Synaptopodin 2-like protein OS=Mus musculus OX=10090 GN=Synpo2l PE=1 SV=1	sp|Q8BWB1|SYP2L_MOUSE	Synpo2l	103 kDa	0.013	Sgcg_Svil low, Sgcg_WT low, Sgcg_Sgcg-/- high, IgG_Svil low, IgG_WT low, IgG_sgcg-/- high		2.0765	2.3657	0	1.9973	0	0	4.7149	4.9702	5.2536	0	0	0	0	0	0	3.8637	0	7.2951
87	Cluster of sp|Q9WUB3|PYGM_MOUSE Glycogen phosphorylase, muscle form OS=Mus musculus OX=10090 GN=Pygm PE=1 SV=3 (sp|Q9WUB3|PYGM_MOUSE)	sp|Q9WUB3|PYGM_MOUSE [3]	Pygm	97 kDa	0.013	Sgcg_Svil low, Sgcg_WT low, Sgcg_Sgcg-/- low, IgG_Svil high, IgG_WT low, IgG_sgcg-/- high		30.455	44.159	4.9043	5.326	12.883	49.181	47.737	57.434	52.535	124.44	67.155	80.307	6.6467	36.883	42.96	59.241	112.29	60.547
88	Cluster of sp|Q5SQX6|CYFP2_MOUSE Cytoplasmic FMR1-interacting protein 2 OS=Mus musculus OX=10090 GN=Cyfip2 PE=1 SV=2 (sp|Q5SQX6|CYFP2_MOUSE)	sp|Q5SQX6|CYFP2_MOUSE [2]	Cyfip2	146 kDa	0.013	Sgcg_Svil low, Sgcg_WT low, Sgcg_Sgcg-/- high, IgG_Svil low, IgG_WT low, IgG_sgcg-/- low		0	0	0	0	0	0	4.1255	3.3135	0.52536	0	0	0	0	0	1.4814	0	0	0
89	sp|P20108|PRDX3_MOUSE Thioredoxin-dependent peroxide reductase, mitochondrial OS=Mus musculus OX=10090 GN=Prdx3 PE=1 SV=1	sp|P20108|PRDX3_MOUSE	Prdx3	28 kDa	0.013	Sgcg_Svil high, Sgcg_WT high, Sgcg_Sgcg-/- low, IgG_Svil low, IgG_WT low, IgG_sgcg-/- low		5.5373	6.3086	17.656	5.326	15.856	5.5527	2.9468	1.6568	1.5761	0	0	0	0	0	0	0	0	0
90	sp|P62082|RS7_MOUSE 40S ribosomal protein S7 OS=Mus musculus OX=10090 GN=Rps7 PE=2 SV=1	sp|P62082|RS7_MOUSE	Rps7	22 kDa	0.013	Sgcg_Svil low, Sgcg_WT high, Sgcg_Sgcg-/- high, IgG_Svil low, IgG_WT low, IgG_sgcg-/- low		0	0	0	0	0.99101	1.5865	2.3575	0.55225	2.1014	0	0	0	0	0	0	0	0	0.72951
91	sp|Q9CR68|UCRI_MOUSE Cytochrome b-c1 complex subunit Rieske, mitochondrial OS=Mus musculus OX=10090 GN=Uqcrfs1 PE=1 SV=1	sp|Q9CR68|UCRI_MOUSE	Uqcrfs1	29 kDa	0.013	Sgcg_Svil low, Sgcg_WT low, Sgcg_Sgcg-/- high, IgG_Svil low, IgG_WT low, IgG_sgcg-/- high		0.69216	0.78858	0	0.66575	0	1.5865	1.7681	3.3135	1.5761	0	0	0	0	0	1.4814	2.5758	4.5834	1.459
92	sp|Q60865|CAPR1_MOUSE Caprin-1 OS=Mus musculus OX=10090 GN=Caprin1 PE=1 SV=2	sp|Q60865|CAPR1_MOUSE	Caprin1	78 kDa	0.014	Sgcg_Svil low, Sgcg_WT low, Sgcg_Sgcg-/- high, IgG_Svil low, IgG_WT low, IgG_sgcg-/- low		0	0	0.98086	0	0.99101	0	6.483	6.627	0.52536	0	0	0	0	0	0	0	0	0
93	sp|P14106|C1QB_MOUSE Complement C1q subcomponent subunit B OS=Mus musculus OX=10090 GN=C1qb PE=1 SV=2	sp|P14106|C1QB_MOUSE	C1qb	27 kDa	0.015	Sgcg_Svil low, Sgcg_WT low, Sgcg_Sgcg-/- low, IgG_Svil low, IgG_WT low, IgG_sgcg-/- high		0	0	0	0	0.99101	0.79293	5.304	2.761	1.0507	0	0	0	0	0	2.9622	9.0154	13.749	2.1885
94	sp|Q91Z49|UIF_MOUSE UAP56-interacting factor OS=Mus musculus OX=10090 GN=Fyttd1 PE=1 SV=1	sp|Q91Z49|UIF_MOUSE	Fyttd1	36 kDa	0.016	Sgcg_Svil high, Sgcg_WT high, Sgcg_Sgcg-/- low, IgG_Svil low, IgG_WT low, IgG_sgcg-/- low		0.69216	0.78858	1.9617	0	0.99101	0.79325	0	0.55225	0	0	0	0	0	0	0	0	0	0
95	Cluster of sp|P55012|S12A2_MOUSE Solute carrier family 12 member 2 OS=Mus musculus OX=10090 GN=Slc12a2 PE=1 SV=2 (sp|P55012|S12A2_MOUSE)	sp|P55012|S12A2_MOUSE [5]	Slc12a2	131 kDa	0.016	Sgcg_Svil high, Sgcg_WT high, Sgcg_Sgcg-/- low, IgG_Svil low, IgG_WT low, IgG_sgcg-/- low		7.6138	6.3086	13.732	4.6603	10.901	2.3797	6.483	5.5225	0	0	0	4.7239	0	0	0	0	0	0
96	sp|Q62407|SPEG_MOUSE Striated muscle-specific serine/threonine-protein kinase OS=Mus musculus OX=10090 GN=Speg PE=1 SV=2	sp|Q62407|SPEG_MOUSE	Speg	354 kDa	0.017	Sgcg_Svil high, Sgcg_WT low, Sgcg_Sgcg-/- high, IgG_Svil low, IgG_WT low, IgG_sgcg-/- low		2.7687	3.1543	5.8852	1.3315	0.99101	3.173	1.7681	4.9702	0.52536	0	0	0	0	0	0	0	0	1.459
97	sp|Q8CGC7|SYEP_MOUSE Bifunctional glutamate/proline--tRNA ligase OS=Mus musculus OX=10090 GN=Eprs PE=1 SV=4	sp|Q8CGC7|SYEP_MOUSE	Eprs	170 kDa	0.017	Sgcg_Svil low, Sgcg_WT low, Sgcg_Sgcg-/- high, IgG_Svil low, IgG_WT low, IgG_sgcg-/- low		0	0	1.9617	0	2.973	0.79325	5.3043	8.2838	2.6268	0	0	0	0	0	0	0	4.5834	1.459
98	sp|Q99LC5|ETFA_MOUSE Electron transfer flavoprotein subunit alpha, mitochondrial OS=Mus musculus OX=10090 GN=Etfa PE=1 SV=2	sp|Q99LC5|ETFA_MOUSE	Etfa	35 kDa	0.018	Sgcg_Svil low, Sgcg_WT low, Sgcg_Sgcg-/- low, IgG_Svil high, IgG_WT low, IgG_sgcg-/- low		0.69216	1.5772	2.9426	0	2.973	0	4.1255	1.6568	0.52536	11.667	7.0694	14.172	3.3233	10.538	1.4814	5.1516	6.8751	0
99	sp|P68040|RACK1_MOUSE Receptor of activated protein C kinase 1 OS=Mus musculus OX=10090 GN=Rack1 PE=1 SV=3	sp|P68040|RACK1_MOUSE	Rack1	35 kDa	0.018	Sgcg_Svil low, Sgcg_WT low, Sgcg_Sgcg-/- high, IgG_Svil low, IgG_WT low, IgG_sgcg-/- low		0	0	0	0	0	0	2.3575	1.1045	1.5761	0	0	0	0	0	0	0	0	2.1885
100	sp|Q99020|ROAA_MOUSE Heterogeneous nuclear ribonucleoprotein A/B OS=Mus musculus OX=10090 GN=Hnrnpab PE=1 SV=1	sp|Q99020|ROAA_MOUSE	Hnrnpab	31 kDa	0.019	Sgcg_Svil high, Sgcg_WT low, Sgcg_Sgcg-/- low, IgG_Svil low, IgG_WT low, IgG_sgcg-/- low		2.7687	0.78858	4.9043	0	0.99101	0	1.1787	2.4849	0.52536	0	0	0	0	0	0	0	0	0
101	Cluster of sp|Q8CGB6-2|TNS2_MOUSE Isoform 2 of Tensin-2 OS=Mus musculus OX=10090 GN=Tns2 (sp|Q8CGB6-2|TNS2_MOUSE)	sp|Q8CGB6-2|TNS2_MOUSE [5]	Tns2	150 kDa	0.019	Sgcg_Svil high, Sgcg_WT low, Sgcg_Sgcg-/- low, IgG_Svil low, IgG_WT low, IgG_sgcg-/- low		4.153	3.1543	10.789	1.9973	4.9551	1.5865	1.7681	3.8658	0	0	0	0	0	0	0	0	0	0
102	sp|P84104-2|SRSF3_MOUSE Isoform Short of Serine/arginine-rich splicing factor 3 OS=Mus musculus OX=10090 GN=Srsf3	sp|P84104-2|SRSF3_MOUSE (+1)	Srsf3	14 kDa	0.02	Sgcg_Svil low, Sgcg_WT low, Sgcg_Sgcg-/- low, IgG_Svil high, IgG_WT high, IgG_sgcg-/- low		2.3044	0.78858	1.6268	0.66575	1.6437	2.1089	0.97749	2.0204	0.52536	10.339	6.4659	7.8349	4.4176	14.008	5.4197	3.424	8.3843	1.459
103	sp|Q8K3J1|NDUS8_MOUSE NADH dehydrogenase [ubiquinone] iron-sulfur protein 8, mitochondrial OS=Mus musculus OX=10090 GN=Ndufs8 PE=1 SV=1	sp|Q8K3J1|NDUS8_MOUSE	Ndufs8	24 kDa	0.02	Sgcg_Svil low, Sgcg_WT low, Sgcg_Sgcg-/- high, IgG_Svil low, IgG_WT low, IgG_sgcg-/- low		0.69216	0	0	0	0	0.79325	2.3575	1.6568	0.52536	0	0	0	0	0	0	0	0	0.72951
104	Cluster of sp|P68368|TBA4A_MOUSE Tubulin alpha-4A chain OS=Mus musculus OX=10090 GN=Tuba4a PE=1 SV=1 (sp|P68368|TBA4A_MOUSE)	sp|P68368|TBA4A_MOUSE [5]	Tuba4a	50 kDa	0.02	Sgcg_Svil high, Sgcg_WT low, Sgcg_Sgcg-/- high, IgG_Svil low, IgG_WT low, IgG_sgcg-/- high		13.151	10.252	10.789	6.6575	4.9551	12.692	18.86	18.224	9.9818	11.667	3.5347	4.7239	8.3083	5.269	2.9627	18.031	13.75	12.402
105	sp|Q99KJ8|DCTN2_MOUSE Dynactin subunit 2 OS=Mus musculus OX=10090 GN=Dctn2 PE=1 SV=3	sp|Q99KJ8|DCTN2_MOUSE	Dctn2	44 kDa	0.02	Sgcg_Svil low, Sgcg_WT low, Sgcg_Sgcg-/- high, IgG_Svil low, IgG_WT low, IgG_sgcg-/- high		0	0	0	0	0	0	2.3575	3.3135	7.8804	0	0	0	0	0	0	5.1516	0	6.5655
106	sp|Q99LC3|NDUAA_MOUSE NADH dehydrogenase [ubiquinone] 1 alpha subcomplex subunit 10, mitochondrial OS=Mus musculus OX=10090 GN=Ndufa10 PE=1 SV=1	sp|Q99LC3|NDUAA_MOUSE	Ndufa10	41 kDa	0.02	Sgcg_Svil low, Sgcg_WT low, Sgcg_Sgcg-/- high, IgG_Svil low, IgG_WT low, IgG_sgcg-/- high		1.3843	1.5772	0	0	0.99101	1.5865	5.3043	5.5225	1.0507	0	0	0	0	0	0	3.8637	2.2917	0.72951
107	sp|Q8BGD9|IF4B_MOUSE Eukaryotic translation initiation factor 4B OS=Mus musculus OX=10090 GN=Eif4b PE=1 SV=1	sp|Q8BGD9|IF4B_MOUSE	Eif4b	69 kDa	0.021	Sgcg_Svil high, Sgcg_WT high, Sgcg_Sgcg-/- high, IgG_Svil low, IgG_WT low, IgG_sgcg-/- low		6.9216	7.0972	17.656	2.663	16.847	8.7257	4.7149	9.9405	1.5761	0	0	0	0	0	0	0	0	0
108	sp|Q7TSH2|KPBB_MOUSE Phosphorylase b kinase regulatory subunit beta OS=Mus musculus OX=10090 GN=Phkb PE=1 SV=1	sp|Q7TSH2|KPBB_MOUSE	Phkb	124 kDa	0.021	Sgcg_Svil high, Sgcg_WT high, Sgcg_Sgcg-/- high, IgG_Svil low, IgG_WT low, IgG_sgcg-/- low		9.6903	11.04	2.9426	6.6575	3.9641	15.072	7.0724	9.3883	5.7789	0	1.7673	0	0	0	1.4814	1.2879	2.2917	5.1065
109	sp|O55142|RL35A_MOUSE 60S ribosomal protein L35a OS=Mus musculus OX=10090 GN=Rpl35a PE=1 SV=2	sp|O55142|RL35A_MOUSE	Rpl35a	13 kDa	0.021	Sgcg_Svil high, Sgcg_WT high, Sgcg_Sgcg-/- low, IgG_Svil low, IgG_WT low, IgG_sgcg-/- low		0	0.78858	0.98086	0.66575	0.99101	1.5865	0	0.55225	0	0	0	0	0	0	0	0	0	0.72951
110	Cluster of sp|P70302|STIM1_MOUSE Stromal interaction molecule 1 OS=Mus musculus OX=10090 GN=Stim1 PE=1 SV=2 (sp|P70302|STIM1_MOUSE)	sp|P70302|STIM1_MOUSE [2]	Stim1	78 kDa	0.021	Sgcg_Svil high, Sgcg_WT high, Sgcg_Sgcg-/- high, IgG_Svil low, IgG_WT low, IgG_sgcg-/- low		2.7687	3.1543	2.9426	0.66575	0.99101	3.173	1.1787	3.8658	0.52536	0	1.7673	0	0	0	0	0	0	0
111	sp|O70548|TELT_MOUSE Telethonin OS=Mus musculus OX=10090 GN=Tcap PE=1 SV=1	sp|O70548|TELT_MOUSE	Tcap	19 kDa	0.021	Sgcg_Svil low, Sgcg_WT low, Sgcg_Sgcg-/- high, IgG_Svil low, IgG_WT low, IgG_sgcg-/- high		0.69216	0.78858	0	1.3315	0	0.79325	1.7681	1.6568	1.5761	0	0	0	0	0	0	0	2.2917	1.459
112	Cluster of sp|Q91VM5|RMXL1_MOUSE RNA binding motif protein, X-linked-like-1 OS=Mus musculus OX=10090 GN=Rbmxl1 PE=1 SV=1 (sp|Q91VM5|RMXL1_MOUSE)	sp|Q91VM5|RMXL1_MOUSE [2]	Rbmxl1	42 kDa	0.022	Sgcg_Svil low, Sgcg_WT low, Sgcg_Sgcg-/- low, IgG_Svil high, IgG_WT high, IgG_sgcg-/- low		3.4608	1.5772	4.9043	0.66575	3.9641	3.173	0	3.3135	0	19.445	8.8367	23.62	8.3083	15.807	4.4441	6.4395	16.042	0.72951
113	sp|Q99MQ4|ASPN_MOUSE Asporin OS=Mus musculus OX=10090 GN=Aspn PE=1 SV=1	sp|Q99MQ4|ASPN_MOUSE	Aspn	43 kDa	0.022	Sgcg_Svil low, Sgcg_WT low, Sgcg_Sgcg-/- high, IgG_Svil low, IgG_WT low, IgG_sgcg-/- high		6.2295	2.3657	0.98086	1.9973	0	2.3797	6.483	6.0748	4.2029	3.8891	1.7673	0	1.6617	0	1.4814	6.4395	9.1668	3.6475
114	sp|Q9D6R2-2|IDH3A_MOUSE Isoform 2 of Isocitrate dehydrogenase [NAD] subunit alpha, mitochondrial OS=Mus musculus OX=10090 GN=Idh3a	sp|Q9D6R2-2|IDH3A_MOUSE	Idh3a	31 kDa	0.023	Sgcg_Svil low, Sgcg_WT low, Sgcg_Sgcg-/- high, IgG_Svil low, IgG_WT low, IgG_sgcg-/- low		0	0	0	0	0	0	4.7149	1.6568	1.0507	0	0	0	0	0	0	1.2879	0	0
115	sp|Q9CQA3|SDHB_MOUSE Succinate dehydrogenase [ubiquinone] iron-sulfur subunit, mitochondrial OS=Mus musculus OX=10090 GN=Sdhb PE=1 SV=1	sp|Q9CQA3|SDHB_MOUSE	Sdhb	32 kDa	0.023	Sgcg_Svil low, Sgcg_WT low, Sgcg_Sgcg-/- high, IgG_Svil low, IgG_WT low, IgG_sgcg-/- low		0	0	0	0	0	0	0	1.1045	1.0507	0	0	0	0	0	0	0	0	0
116	sp|P07934|PHKG1_MOUSE Phosphorylase b kinase gamma catalytic chain, skeletal muscle/heart isoform OS=Mus musculus OX=10090 GN=Phkg1 PE=1 SV=3	sp|P07934|PHKG1_MOUSE	Phkg1	45 kDa	0.023	Sgcg_Svil low, Sgcg_WT low, Sgcg_Sgcg-/- high, IgG_Svil low, IgG_WT low, IgG_sgcg-/- low		0	0	0	0	0	0	1.1787	1.1045	0	0	0	0	0	0	0	0	0	0
117	sp|P57787|MOT4_MOUSE Monocarboxylate transporter 4 OS=Mus musculus OX=10090 GN=Slc16a3 PE=1 SV=1	sp|P57787|MOT4_MOUSE	Slc16a3	50 kDa	0.023	Sgcg_Svil low, Sgcg_WT low, Sgcg_Sgcg-/- high, IgG_Svil low, IgG_WT low, IgG_sgcg-/- low		0	0	0	0	0	0	1.1787	1.1045	0	0	0	0	0	0	0	0	0	0
118	sp|Q8VDM4|PSMD2_MOUSE 26S proteasome non-ATPase regulatory subunit 2 OS=Mus musculus OX=10090 GN=Psmd2 PE=1 SV=1	sp|Q8VDM4|PSMD2_MOUSE	Psmd2	100 kDa	0.023	Sgcg_Svil low, Sgcg_WT low, Sgcg_Sgcg-/- high, IgG_Svil low, IgG_WT low, IgG_sgcg-/- low		0	0	0	0	0	0	1.1787	1.1045	0	0	0	0	0	0	0	0	0	0
119	sp|Q9CXF4|TBC15_MOUSE TBC1 domain family member 15 OS=Mus musculus OX=10090 GN=Tbc1d15 PE=1 SV=1	sp|Q9CXF4|TBC15_MOUSE	Tbc1d15	77 kDa	0.023	Sgcg_Svil low, Sgcg_WT low, Sgcg_Sgcg-/- high, IgG_Svil low, IgG_WT low, IgG_sgcg-/- low		0	0	0	0	0	0	1.1787	1.1045	0	0	0	0	0	0	0	0	0	0
120	sp|P14094|AT1B1_MOUSE Sodium/potassium-transporting ATPase subunit beta-1 OS=Mus musculus OX=10090 GN=Atp1b1 PE=1 SV=1	sp|P14094|AT1B1_MOUSE	Atp1b1	35 kDa	0.023	Sgcg_Svil low, Sgcg_WT low, Sgcg_Sgcg-/- high, IgG_Svil low, IgG_WT low, IgG_sgcg-/- low		0	0	0	0	0	0	1.1787	1.1045	0	0	0	0	0	0	0	0	0	0
121	sp|Q8BU30|SYIC_MOUSE Isoleucine--tRNA ligase, cytoplasmic OS=Mus musculus OX=10090 GN=Iars PE=1 SV=2	sp|Q8BU30|SYIC_MOUSE	Iars	144 kDa	0.023	Sgcg_Svil low, Sgcg_WT low, Sgcg_Sgcg-/- high, IgG_Svil low, IgG_WT low, IgG_sgcg-/- low		0	0	0	0	0	0	1.7681	1.6568	0	0	0	0	0	0	0	0	0	0
122	sp|Q9Z1Z0-2|USO1_MOUSE Isoform 2 of General vesicular transport factor p115 OS=Mus musculus OX=10090 GN=Uso1	sp|Q9Z1Z0-2|USO1_MOUSE	Uso1	100 kDa	0.023	Sgcg_Svil low, Sgcg_WT low, Sgcg_Sgcg-/- high, IgG_Svil low, IgG_WT low, IgG_sgcg-/- low		0	0	0	0	0	0	1.7681	1.6568	0	0	0	0	0	0	0	0	0	0
123	sp|Q8CIB5|FERM2_MOUSE Fermitin family homolog 2 OS=Mus musculus OX=10090 GN=Fermt2 PE=1 SV=1	sp|Q8CIB5|FERM2_MOUSE	Fermt2	78 kDa	0.023	Sgcg_Svil low, Sgcg_WT low, Sgcg_Sgcg-/- high, IgG_Svil low, IgG_WT low, IgG_sgcg-/- low		0	0	0	0	0	0	1.7681	1.6568	0	0	0	0	0	0	0	0	0	0
124	sp|Q8CIE6|COPA_MOUSE Coatomer subunit alpha OS=Mus musculus OX=10090 GN=Copa PE=1 SV=2	sp|Q8CIE6|COPA_MOUSE	Copa	138 kDa	0.023	Sgcg_Svil low, Sgcg_WT low, Sgcg_Sgcg-/- high, IgG_Svil low, IgG_WT low, IgG_sgcg-/- low		0	0	0	0	0	0	1.7681	1.6568	0	0	0	0	0	0	0	0	0	0
125	sp|Q8BKC5|IPO5_MOUSE Importin-5 OS=Mus musculus OX=10090 GN=Ipo5 PE=1 SV=3	sp|Q8BKC5|IPO5_MOUSE	Ipo5	124 kDa	0.023	Sgcg_Svil low, Sgcg_WT low, Sgcg_Sgcg-/- high, IgG_Svil low, IgG_WT low, IgG_sgcg-/- low		0	0	0	0	0	0	1.7681	1.6568	0	0	0	0	0	0	0	0	0	0
126	sp|P30416|FKBP4_MOUSE Peptidyl-prolyl cis-trans isomerase FKBP4 OS=Mus musculus OX=10090 GN=Fkbp4 PE=1 SV=5	sp|P30416|FKBP4_MOUSE	Fkbp4	52 kDa	0.023	Sgcg_Svil low, Sgcg_WT low, Sgcg_Sgcg-/- high, IgG_Svil low, IgG_WT low, IgG_sgcg-/- low		0	0	0	0	0	0	5.8936	5.5225	0	0	0	0	0	0	0	0	0	0
127	sp|Q99LR1|ABD12_MOUSE Monoacylglycerol lipase ABHD12 OS=Mus musculus OX=10090 GN=Abhd12 PE=1 SV=2	sp|Q99LR1|ABD12_MOUSE	Abhd12	45 kDa	0.023	Sgcg_Svil low, Sgcg_WT low, Sgcg_Sgcg-/- high, IgG_Svil low, IgG_WT low, IgG_sgcg-/- low		0	0	0	0	0	0	3.5362	3.8658	0	0	0	0	0	0	0	0	0	0
128	Cluster of sp|P63163|RSMN_MOUSE Small nuclear ribonucleoprotein-associated protein N OS=Mus musculus OX=10090 GN=Snrpn PE=1 SV=1 (sp|P63163|RSMN_MOUSE)	sp|P63163|RSMN_MOUSE [2]	Snrpn	25 kDa	0.023	Sgcg_Svil low, Sgcg_WT low, Sgcg_Sgcg-/- low, IgG_Svil high, IgG_WT high, IgG_sgcg-/- low		2.0765	2.3657	1.9617	0	1.982	1.5865	1.7681	1.1045	0.52536	11.667	5.302	9.4478	1.6617	10.538	4.4441	6.4395	6.8751	1.459
129	sp|Q9D783|KLH40_MOUSE Kelch-like protein 40 OS=Mus musculus OX=10090 GN=Klhl40 PE=1 SV=1	sp|Q9D783|KLH40_MOUSE	Klhl40	70 kDa	0.023	Sgcg_Svil low, Sgcg_WT low, Sgcg_Sgcg-/- high, IgG_Svil low, IgG_WT low, IgG_sgcg-/- low		0	0	0	0	0	0	1.1787	1.1045	0.52536	0	0	0	0	0	0	1.2879	0	0
130	sp|P20918|PLMN_MOUSE Plasminogen OS=Mus musculus OX=10090 GN=Plg PE=1 SV=3	sp|P20918|PLMN_MOUSE	Plg	91 kDa	0.024	Sgcg_Svil low, Sgcg_WT low, Sgcg_Sgcg-/- high, IgG_Svil low, IgG_WT low, IgG_sgcg-/- low		0	0	0	0	0	0	1.1787	0	1.0507	0	0	0	0	0	0	0	0	0
131	sp|Q9CYI4|LUC7L_MOUSE Putative RNA-binding protein Luc7-like 1 OS=Mus musculus OX=10090 GN=Luc7l PE=1 SV=2	sp|Q9CYI4|LUC7L_MOUSE	Luc7l	44 kDa	0.024	Sgcg_Svil low, Sgcg_WT low, Sgcg_Sgcg-/- low, IgG_Svil low, IgG_WT low, IgG_sgcg-/- high		0	0	0	0	0	0	0	0	0	0	0	0	0	0	0	2.5758	2.2917	0
132	sp|P11276|FINC_MOUSE Fibronectin OS=Mus musculus OX=10090 GN=Fn1 PE=1 SV=4	sp|P11276|FINC_MOUSE	Fn1	273 kDa	0.025	Sgcg_Svil low, Sgcg_WT low, Sgcg_Sgcg-/- high, IgG_Svil low, IgG_WT low, IgG_sgcg-/- high		1.3843	0.78858	0	0.66575	0.99101	3.173	20.628	7.1793	8.4057	0	0	0	0	0	8.8882	15.455	6.8751	5.1065
133	sp|P62305|RUXE_MOUSE Small nuclear ribonucleoprotein E OS=Mus musculus OX=10090 GN=Snrpe PE=1 SV=1	sp|P62305|RUXE_MOUSE	Snrpe	11 kDa	0.025	Sgcg_Svil low, Sgcg_WT low, Sgcg_Sgcg-/- low, IgG_Svil high, IgG_WT high, IgG_sgcg-/- low		1.3843	1.5772	1.9617	0.66575	1.982	0.79325	1.1787	1.1045	0	11.667	5.302	9.4478	3.3233	10.538	1.4814	3.8637	6.8751	0.72951
134	sp|P52480-2|KPYM_MOUSE Isoform M1 of Pyruvate kinase PKM OS=Mus musculus OX=10090 GN=Pkm	sp|P52480-2|KPYM_MOUSE	Pkm	58 kDa	0.026	Sgcg_Svil low, Sgcg_WT low, Sgcg_Sgcg-/- high, IgG_Svil low, IgG_WT low, IgG_sgcg-/- low		0	0	0	1.3315	0	0	2.3575	1.6568	0.52536	0	0	0	0	0	0	0	0	0.72951
135	sp|Q9CQZ5|NDUA6_MOUSE NADH dehydrogenase [ubiquinone] 1 alpha subcomplex subunit 6 OS=Mus musculus OX=10090 GN=Ndufa6 PE=1 SV=1	sp|Q9CQZ5|NDUA6_MOUSE	Ndufa6	15 kDa	0.026	Sgcg_Svil low, Sgcg_WT low, Sgcg_Sgcg-/- high, IgG_Svil low, IgG_WT low, IgG_sgcg-/- high		0	0	0	0	0	0	1.1787	1.1045	0.52536	0	0	0	0	0	0	1.2879	2.2917	0
136	sp|Q6P542|ABCF1_MOUSE ATP-binding cassette sub-family F member 1 OS=Mus musculus OX=10090 GN=Abcf1 PE=1 SV=1	sp|Q6P542|ABCF1_MOUSE	Abcf1	95 kDa	0.026	Sgcg_Svil low, Sgcg_WT low, Sgcg_Sgcg-/- low, IgG_Svil high, IgG_WT high, IgG_sgcg-/- low		0.69216	1.5772	1.9617	1.3315	2.973	0	0	0.55225	0	7.7781	5.302	23.62	4.985	10.538	5.9255	1.2879	0	0
137	sp|P62196|PRS8_MOUSE 26S proteasome regulatory subunit 8 OS=Mus musculus OX=10090 GN=Psmc5 PE=1 SV=1	sp|P62196|PRS8_MOUSE	Psmc5	46 kDa	0.027	Sgcg_Svil low, Sgcg_WT low, Sgcg_Sgcg-/- high, IgG_Svil low, IgG_WT low, IgG_sgcg-/- low		0	0	0	0	0	0	1.1787	1.5187	0	0	0	0	0	0	0	0	0	0
138	sp|O54724|CAVN1_MOUSE Caveolae-associated protein 1 OS=Mus musculus OX=10090 GN=Cavin1 PE=1 SV=1	sp|O54724|CAVN1_MOUSE	Cavin1	44 kDa	0.027	Sgcg_Svil low, Sgcg_WT low, Sgcg_Sgcg-/- high, IgG_Svil high, IgG_WT low, IgG_sgcg-/- low		3.4608	1.5772	1.9617	1.3315	1.982	1.5865	2.9468	5.5225	2.1014	7.7781	1.7673	9.4478	0	0	0	3.8637	2.2917	2.918
139	sp|Q60902|EP15R_MOUSE Epidermal growth factor receptor substrate 15-like 1 OS=Mus musculus OX=10090 GN=Eps15l1 PE=1 SV=3	sp|Q60902|EP15R_MOUSE	Eps15l1	99 kDa	0.027	Sgcg_Svil high, Sgcg_WT high, Sgcg_Sgcg-/- high, IgG_Svil low, IgG_WT low, IgG_sgcg-/- low		20.765	12.617	39.235	5.9918	36.668	14.278	13.555	27.612	4.2029	0	0	0	0	0	0	0	0	0
140	Cluster of sp|Q8BSY0-2|ASPH_MOUSE Isoform 2 of Aspartyl/asparaginyl beta-hydroxylase OS=Mus musculus OX=10090 GN=Asph (sp|Q8BSY0-2|ASPH_MOUSE)	sp|Q8BSY0-2|ASPH_MOUSE [2]	Asph	23 kDa	0.027	Sgcg_Svil low, Sgcg_WT low, Sgcg_Sgcg-/- low, IgG_Svil high, IgG_WT high, IgG_sgcg-/- low		1.3843	2.3657	3.9235	1.3315	4.9551	4.7595	2.3575	1.6568	0.52536	15.556	7.0694	23.62	4.985	21.076	8.8882	3.8637	6.8751	2.1885
141	sp|Q64012-2|RALY_MOUSE Isoform 1 of RNA-binding protein Raly OS=Mus musculus OX=10090 GN=Raly	sp|Q64012-2|RALY_MOUSE (+1)	Raly	31 kDa	0.027	Sgcg_Svil high, Sgcg_WT high, Sgcg_Sgcg-/- high, IgG_Svil low, IgG_WT low, IgG_sgcg-/- low		6.2295	2.3657	7.8469	1.9973	9.9101	3.173	4.7149	5.5225	0.52536	0	0	0	0	0	0	0	0	0
142	sp|O08756|HCD2_MOUSE 3-hydroxyacyl-CoA dehydrogenase type-2 OS=Mus musculus OX=10090 GN=Hsd17b10 PE=1 SV=4	sp|O08756|HCD2_MOUSE	Hsd17b10	27 kDa	0.028	Sgcg_Svil low, Sgcg_WT low, Sgcg_Sgcg-/- high, IgG_Svil low, IgG_WT low, IgG_sgcg-/- low		0	0.78858	0	0	0	0	2.3575	0.55225	1.0507	0	0	0	0	0	0	0	0	0.72951
143	sp|Q3UJD6-2|UBP19_MOUSE Isoform 2 of Ubiquitin carboxyl-terminal hydrolase 19 OS=Mus musculus OX=10090 GN=Usp19	sp|Q3UJD6-2|UBP19_MOUSE (+1)	Usp19	146 kDa	0.028	Sgcg_Svil high, Sgcg_WT high, Sgcg_Sgcg-/- high, IgG_Svil low, IgG_WT low, IgG_sgcg-/- low		3.4608	1.5772	3.9235	0.66575	2.973	3.173	1.1787	4.418	0	0	0	0	0	0	0	0	0	0
144	Cluster of sp|Q8VHX6-2|FLNC_MOUSE Isoform 2 of Filamin-C OS=Mus musculus OX=10090 GN=Flnc (sp|Q8VHX6-2|FLNC_MOUSE)	sp|Q8VHX6-2|FLNC_MOUSE [4]	Flnc	287 kDa	0.028	Sgcg_Svil high, Sgcg_WT high, Sgcg_Sgcg-/- high, IgG_Svil low, IgG_WT low, IgG_sgcg-/- high		54.681	61.509	53.947	52.595	54.506	69.806	60.115	64.613	45.706	15.556	38.882	0	41.542	0	44.441	65.683	36.667	46.688
145	sp|P56480|ATPB_MOUSE ATP synthase subunit beta, mitochondrial OS=Mus musculus OX=10090 GN=Atp5f1b PE=1 SV=2	sp|P56480|ATPB_MOUSE	Atp5f1b	56 kDa	0.029	Sgcg_Svil low, Sgcg_WT low, Sgcg_Sgcg-/- high, IgG_Svil low, IgG_WT low, IgG_sgcg-/- high		3.4608	1.5772	0.98086	1.9973	3.9641	3.173	20.628	8.836	6.8296	3.8891	1.7673	4.7239	0	5.269	0	10.303	13.75	4.377
146	sp|Q9DB77|QCR2_MOUSE Cytochrome b-c1 complex subunit 2, mitochondrial OS=Mus musculus OX=10090 GN=Uqcrc2 PE=1 SV=1	sp|Q9DB77|QCR2_MOUSE	Uqcrc2	48 kDa	0.029	Sgcg_Svil low, Sgcg_WT low, Sgcg_Sgcg-/- high, IgG_Svil low, IgG_WT low, IgG_sgcg-/- low		1.3843	0	0	0.66575	0	2.3797	9.4298	4.9702	2.1014	0	0	0	0	0	1.4814	3.8637	2.2917	0
147	sp|P50096|IMDH1_MOUSE Inosine-5'-monophosphate dehydrogenase 1 OS=Mus musculus OX=10090 GN=Impdh1 PE=1 SV=2	sp|P50096|IMDH1_MOUSE	Impdh1	55 kDa	0.03	Sgcg_Svil low, Sgcg_WT low, Sgcg_Sgcg-/- high, IgG_Svil low, IgG_WT low, IgG_sgcg-/- low		0	0	0	0	0	0	1.1787	1.6568	0	0	0	0	0	0	0	0	0	0
148	sp|Q61595-10|KTN1_MOUSE Isoform 10 of Kinectin OS=Mus musculus OX=10090 GN=Ktn1	sp|Q61595-10|KTN1_MOUSE (+15)	Ktn1	147 kDa	0.03	Sgcg_Svil low, Sgcg_WT low, Sgcg_Sgcg-/- high, IgG_Svil low, IgG_WT low, IgG_sgcg-/- low		0	0	0	0	0	0	1.1787	1.6568	0	0	0	0	0	0	0	0	0	0
149	sp|O08539|BIN1_MOUSE Myc box-dependent-interacting protein 1 OS=Mus musculus OX=10090 GN=Bin1 PE=1 SV=1	sp|O08539|BIN1_MOUSE	Bin1	64 kDa	0.03	Sgcg_Svil low, Sgcg_WT low, Sgcg_Sgcg-/- high, IgG_Svil low, IgG_WT low, IgG_sgcg-/- low		0	0	0	0	0	0	1.1787	1.6568	0	0	0	0	0	0	0	0	0	0
150	sp|O88685|PRS6A_MOUSE 26S proteasome regulatory subunit 6A OS=Mus musculus OX=10090 GN=Psmc3 PE=1 SV=2	sp|O88685|PRS6A_MOUSE	Psmc3	50 kDa	0.03	Sgcg_Svil low, Sgcg_WT low, Sgcg_Sgcg-/- high, IgG_Svil low, IgG_WT low, IgG_sgcg-/- low		0	0	0	0	0	0	1.1787	1.6568	0	0	0	0	0	0	0	0	0	0
151	Cluster of sp|O70622-2|RTN2_MOUSE Isoform 2 of Reticulon-2 OS=Mus musculus OX=10090 GN=Rtn2 (sp|O70622-2|RTN2_MOUSE)	sp|O70622-2|RTN2_MOUSE [2]	Rtn2	22 kDa	0.03	Sgcg_Svil low, Sgcg_WT low, Sgcg_Sgcg-/- high, IgG_Svil low, IgG_WT low, IgG_sgcg-/- high		0	0.78858	0.98086	0	0	0	2.9468	2.7613	2.1014	3.8891	0	0	0	0	1.4814	2.5758	6.8751	2.918
152	sp|Q99LF4|RTCB_MOUSE tRNA-splicing ligase RtcB homolog OS=Mus musculus OX=10090 GN=Rtcb PE=1 SV=1	sp|Q99LF4|RTCB_MOUSE	Rtcb	55 kDa	0.031	Sgcg_Svil high, Sgcg_WT high, Sgcg_Sgcg-/- high, IgG_Svil low, IgG_WT low, IgG_sgcg-/- low		6.2295	3.9429	10.789	1.9973	11.892	4.7595	4.1255	9.3883	1.0507	0	0	0	0	0	0	0	0	0
153	sp|P09405|NUCL_MOUSE Nucleolin OS=Mus musculus OX=10090 GN=Ncl PE=1 SV=2	sp|P09405|NUCL_MOUSE	Ncl	77 kDa	0.031	Sgcg_Svil high, Sgcg_WT high, Sgcg_Sgcg-/- low, IgG_Svil low, IgG_WT low, IgG_sgcg-/- low		2.7687	3.9429	10.789	3.3288	8.9191	3.9662	1.1787	3.3135	0.52536	0	0	0	1.6617	0	0	0	2.2917	0
154	sp|Q569Z6|TR150_MOUSE Thyroid hormone receptor-associated protein 3 OS=Mus musculus OX=10090 GN=Thrap3 PE=1 SV=1	sp|Q569Z6|TR150_MOUSE	Thrap3	108 kDa	0.032	Sgcg_Svil high, Sgcg_WT low, Sgcg_Sgcg-/- high, IgG_Svil low, IgG_WT low, IgG_sgcg-/- low		1.3843	0	1.9617	0.66575	0	0	1.7681	1.1045	0.52536	0	0	0	0	0	0	0	0	0
155	sp|P51885|LUM_MOUSE Lumican OS=Mus musculus OX=10090 GN=Lum PE=1 SV=2	sp|P51885|LUM_MOUSE	Lum	38 kDa	0.032	Sgcg_Svil low, Sgcg_WT low, Sgcg_Sgcg-/- high, IgG_Svil low, IgG_WT low, IgG_sgcg-/- high		0.69216	0	0	0	0	0	1.7681	1.1045	1.0507	0	0	0	0	0	0	0	2.2917	0.72951
156	sp|Q9CZJ2|HS12B_MOUSE Heat shock 70 kDa protein 12B OS=Mus musculus OX=10090 GN=Hspa12b PE=1 SV=1	sp|Q9CZJ2|HS12B_MOUSE	Hspa12b	76 kDa	0.032	Sgcg_Svil low, Sgcg_WT low, Sgcg_Sgcg-/- high, IgG_Svil low, IgG_WT low, IgG_sgcg-/- low		0	0	0	0	0	0	0.58936	0.87143	0	0	0	0	0	0	0	0	0	0
157	sp|P67778|PHB_MOUSE Prohibitin OS=Mus musculus OX=10090 GN=Phb PE=1 SV=1	sp|P67778|PHB_MOUSE	Phb	30 kDa	0.032	Sgcg_Svil low, Sgcg_WT low, Sgcg_Sgcg-/- high, IgG_Svil low, IgG_WT low, IgG_sgcg-/- high		0	0	0	0	0	0	1.1787	2.7613	1.0507	0	0	0	0	0	0	3.8637	2.2917	0
158	sp|P60867|RS20_MOUSE 40S ribosomal protein S20 OS=Mus musculus OX=10090 GN=Rps20 PE=1 SV=1	sp|P60867|RS20_MOUSE	Rps20	13 kDa	0.032	Sgcg_Svil high, Sgcg_WT low, Sgcg_Sgcg-/- high, IgG_Svil low, IgG_WT low, IgG_sgcg-/- high		1.3843	0.78858	1.9617	0	0.99101	1.5865	1.7681	1.1045	0	0	0	0	0	0	0	2.5758	2.2917	0.72951
159	sp|Q60930|VDAC2_MOUSE Voltage-dependent anion-selective channel protein 2 OS=Mus musculus OX=10090 GN=Vdac2 PE=1 SV=2	sp|Q60930|VDAC2_MOUSE	Vdac2	32 kDa	0.033	Sgcg_Svil low, Sgcg_WT low, Sgcg_Sgcg-/- high, IgG_Svil high, IgG_WT low, IgG_sgcg-/- high		0	0	0	0	0	0	2.3575	3.8658	3.1521	3.8891	1.7673	0	0	0	0	1.2879	6.8751	2.1885
160	sp|Q9JIF9|MYOTI_MOUSE Myotilin OS=Mus musculus OX=10090 GN=Myot PE=1 SV=1	sp|Q9JIF9|MYOTI_MOUSE	Myot	55 kDa	0.033	Sgcg_Svil high, Sgcg_WT high, Sgcg_Sgcg-/- low, IgG_Svil low, IgG_WT low, IgG_sgcg-/- low		20.073	22.869	20.598	15.978	17.838	43.629	15.323	18.224	11.032	3.8891	10.604	4.7239	3.3233	5.269	14.814	9.0154	11.459	8.7541
161	sp|Q9D7X3|DUS3_MOUSE Dual specificity protein phosphatase 3 OS=Mus musculus OX=10090 GN=Dusp3 PE=1 SV=1	sp|Q9D7X3|DUS3_MOUSE	Dusp3	20 kDa	0.033	Sgcg_Svil low, Sgcg_WT low, Sgcg_Sgcg-/- high, IgG_Svil low, IgG_WT low, IgG_sgcg-/- low		0.69216	0.78858	0.98086	0	0	0	3.5362	4.9702	0	0	0	0	0	0	0	0	0	0
162	sp|P47911|RL6_MOUSE 60S ribosomal protein L6 OS=Mus musculus OX=10090 GN=Rpl6 PE=1 SV=3	sp|P47911|RL6_MOUSE	Rpl6	34 kDa	0.035	Sgcg_Svil low, Sgcg_WT high, Sgcg_Sgcg-/- low, IgG_Svil low, IgG_WT low, IgG_sgcg-/- high		3.4608	3.1543	3.9235	2.663	7.9281	3.173	4.7149	4.418	1.0507	0	1.7673	0	0	0	0	7.7275	11.459	2.1885
163	sp|Q9D0E1-2|HNRPM_MOUSE Isoform 2 of Heterogeneous nuclear ribonucleoprotein M OS=Mus musculus OX=10090 GN=Hnrnpm	sp|Q9D0E1-2|HNRPM_MOUSE	Hnrnpm	74 kDa	0.036	Sgcg_Svil high, Sgcg_WT low, Sgcg_Sgcg-/- high, IgG_Svil low, IgG_WT low, IgG_sgcg-/- high		1.3843	0.78858	2.9426	0	1.982	0	2.9468	2.209	1.0507	0	0	0	0	0	0	1.2879	2.2917	0.72951
164	sp|O35344|IMA4_MOUSE Importin subunit alpha-4 OS=Mus musculus OX=10090 GN=Kpna3 PE=1 SV=1	sp|O35344|IMA4_MOUSE	Kpna3	58 kDa	0.037	Sgcg_Svil low, Sgcg_WT low, Sgcg_Sgcg-/- high, IgG_Svil low, IgG_WT low, IgG_sgcg-/- low		0	0	0	0	0	0	0.88351	0.55225	0	0	0	0	0	0	0	0	0	0
165	sp|Q501J6|DDX17_MOUSE Probable ATP-dependent RNA helicase DDX17 OS=Mus musculus OX=10090 GN=Ddx17 PE=1 SV=1	sp|Q501J6|DDX17_MOUSE	Ddx17	72 kDa	0.037	Sgcg_Svil low, Sgcg_WT low, Sgcg_Sgcg-/- high, IgG_Svil low, IgG_WT low, IgG_sgcg-/- low		0	0	0	0	0	0	1.7681	1.1045	0	0	0	0	0	0	0	0	0	0
166	sp|Q6PB66|LPPRC_MOUSE Leucine-rich PPR motif-containing protein, mitochondrial OS=Mus musculus OX=10090 GN=Lrpprc PE=1 SV=2	sp|Q6PB66|LPPRC_MOUSE	Lrpprc	157 kDa	0.037	Sgcg_Svil low, Sgcg_WT low, Sgcg_Sgcg-/- high, IgG_Svil low, IgG_WT low, IgG_sgcg-/- low		0	0	0	0	0	0	1.7681	1.1045	0	0	0	0	0	0	0	0	0	0
167	sp|Q8R180|ERO1A_MOUSE ERO1-like protein alpha OS=Mus musculus OX=10090 GN=Ero1a PE=1 SV=2	sp|Q8R180|ERO1A_MOUSE	Ero1a	54 kDa	0.037	Sgcg_Svil low, Sgcg_WT low, Sgcg_Sgcg-/- high, IgG_Svil low, IgG_WT low, IgG_sgcg-/- low		0	0	0	0	0	0	1.7681	1.1045	0	0	0	0	0	0	0	0	0	0
168	sp|Q9CZM2|RL15_MOUSE 60S ribosomal protein L15 OS=Mus musculus OX=10090 GN=Rpl15 PE=2 SV=4	sp|Q9CZM2|RL15_MOUSE	Rpl15	24 kDa	0.039	Sgcg_Svil high, Sgcg_WT high, Sgcg_Sgcg-/- high, IgG_Svil low, IgG_WT low, IgG_sgcg-/- low		0.69216	0.78858	1.9617	0	1.982	0.79325	2.3575	1.6568	1.0507	0	0	0	0	0	0	1.2879	0	0.72951
169	sp|Q05920|PYC_MOUSE Pyruvate carboxylase, mitochondrial OS=Mus musculus OX=10090 GN=Pc PE=1 SV=1	sp|Q05920|PYC_MOUSE	Pc	130 kDa	0.039	Sgcg_Svil low, Sgcg_WT low, Sgcg_Sgcg-/- low, IgG_Svil low, IgG_WT low, IgG_sgcg-/- high		0	0	0	0	0	0	0.58936	1.1045	0	0	0	0	0	5.269	0	24.47	18.334	0
170	Cluster of sp|Q61781|K1C14_MOUSE Keratin, type I cytoskeletal 14 OS=Mus musculus OX=10090 GN=Krt14 PE=1 SV=2 (sp|Q61781|K1C14_MOUSE)	sp|Q61781|K1C14_MOUSE [8]	Krt14	53 kDa	0.039	Sgcg_Svil low, Sgcg_WT low, Sgcg_Sgcg-/- low, IgG_Svil high, IgG_WT high, IgG_sgcg-/- low		13.843	3.1543	13.732	2.663	17.838	7.1392	7.0724	9.9405	0	73.892	21.208	165.34	34.895	121.19	84.438	7.7275	38.959	9.4836
171	sp|P01868|IGHG1_MOUSE Ig gamma-1 chain C region secreted form OS=Mus musculus OX=10090 GN=Ighg1 PE=1 SV=1	sp|P01868|IGHG1_MOUSE (+1)	Ighg1	36 kDa	0.04	Sgcg_Svil low, Sgcg_WT low, Sgcg_Sgcg-/- low, IgG_Svil high, IgG_WT low, IgG_sgcg-/- high		0.69216	0	0	0	0	0	2.9468	1.1045	0.52536	7.7781	0	4.7239	0	0	0	6.4395	6.8751	1.459
172	sp|Q8CHS7|DRS7C_MOUSE Dehydrogenase/reductase SDR family member 7C OS=Mus musculus OX=10090 GN=Dhrs7c PE=1 SV=3	sp|Q8CHS7|DRS7C_MOUSE	Dhrs7c	34 kDa	0.04	Sgcg_Svil low, Sgcg_WT low, Sgcg_Sgcg-/- high, IgG_Svil low, IgG_WT low, IgG_sgcg-/- high		0	0	0	0	0	0	0.58936	1.6568	0.52536	0	0	0	0	0	0	0	2.2917	1.459
173	sp|P50544|ACADV_MOUSE Very long-chain specific acyl-CoA dehydrogenase, mitochondrial OS=Mus musculus OX=10090 GN=Acadvl PE=1 SV=3	sp|P50544|ACADV_MOUSE	Acadvl	71 kDa	0.04	Sgcg_Svil low, Sgcg_WT low, Sgcg_Sgcg-/- high, IgG_Svil low, IgG_WT low, IgG_sgcg-/- high		0	0	0	0	0	0	5.8936	9.3883	2.1014	0	0	0	0	0	0	2.5758	11.459	1.459
174	sp|P27659|RL3_MOUSE 60S ribosomal protein L3 OS=Mus musculus OX=10090 GN=Rpl3 PE=1 SV=3	sp|P27659|RL3_MOUSE	Rpl3	46 kDa	0.041	Sgcg_Svil low, Sgcg_WT low, Sgcg_Sgcg-/- high, IgG_Svil low, IgG_WT low, IgG_sgcg-/- low		0	0	0	0	0	0	4.7149	2.7613	0	0	0	0	0	0	0	0	0	0
175	sp|Q8C170-2|MYO9A_MOUSE Isoform 2 of Unconventional myosin-IXa OS=Mus musculus OX=10090 GN=Myo9a	sp|Q8C170-2|MYO9A_MOUSE (+1)	Myo9a	300 kDa	0.041	Sgcg_Svil low, Sgcg_WT low, Sgcg_Sgcg-/- low, IgG_Svil high, IgG_WT low, IgG_sgcg-/- low		0	0	0	0	0.99101	0.79325	0	0	0	7.7781	1.7673	4.7239	0	5.269	1.4814	1.2879	2.2917	0
176	sp|Q9DCL9|PUR6_MOUSE Multifunctional protein ADE2 OS=Mus musculus OX=10090 GN=Paics PE=1 SV=4	sp|Q9DCL9|PUR6_MOUSE	Paics	47 kDa	0.044	Sgcg_Svil high, Sgcg_WT low, Sgcg_Sgcg-/- low, IgG_Svil low, IgG_WT low, IgG_sgcg-/- low		4.153	0.78858	6.866	0	2.973	0	0.58936	1.6568	0	0	0	0	0	0	0	0	0	0
177	sp|Q9JK92|HSPB8_MOUSE Heat shock protein beta-8 OS=Mus musculus OX=10090 GN=Hspb8 PE=1 SV=1	sp|Q9JK92|HSPB8_MOUSE	Hspb8	22 kDa	0.044	Sgcg_Svil low, Sgcg_WT low, Sgcg_Sgcg-/- high, IgG_Svil low, IgG_WT low, IgG_sgcg-/- low		0	0	0	0	0	0	0.58936	0	1.0507	0	0	0	0	0	0	0	0	0
178	sp|P58252|EF2_MOUSE Elongation factor 2 OS=Mus musculus OX=10090 GN=Eef2 PE=1 SV=2	sp|P58252|EF2_MOUSE	Eef2	95 kDa	0.046	Sgcg_Svil low, Sgcg_WT low, Sgcg_Sgcg-/- high, IgG_Svil low, IgG_WT low, IgG_sgcg-/- high		0	0	0	0	0	1.5865	1.7681	1.1045	1.0507	0	0	0	0	0	0	0	2.2917	2.1885
179	sp|Q9ET54-6|PALLD_MOUSE Isoform 6 of Palladin OS=Mus musculus OX=10090 GN=Palld	sp|Q9ET54-6|PALLD_MOUSE (+1)	Palld	151 kDa	0.046	Sgcg_Svil high, Sgcg_WT low, Sgcg_Sgcg-/- low, IgG_Svil low, IgG_WT low, IgG_sgcg-/- low		2.0765	0.78858	0.98086	0	0	1.5865	0.58936	0.55225	0	0	0	0	0	0	0	0	0	0
180	sp|P08032|SPTA1_MOUSE Spectrin alpha chain, erythrocytic 1 OS=Mus musculus OX=10090 GN=Spta1 PE=1 SV=3	sp|P08032|SPTA1_MOUSE	Spta1	280 kDa	0.046	Sgcg_Svil high, Sgcg_WT low, Sgcg_Sgcg-/- high, IgG_Svil low, IgG_WT low, IgG_sgcg-/- low		13.783	6.2395	16.589	1.9389	15.769	4.69	16.451	27.564	1.0507	0	0	0	0	0	0	0	0	0
181	sp|P62245|RS15A_MOUSE 40S ribosomal protein S15a OS=Mus musculus OX=10090 GN=Rps15a PE=1 SV=2	sp|P62245|RS15A_MOUSE	Rps15a	15 kDa	0.048	Sgcg_Svil low, Sgcg_WT low, Sgcg_Sgcg-/- high, IgG_Svil low, IgG_WT low, IgG_sgcg-/- low		0	0.78858	0.98086	0	0	0	2.9468	0.55225	1.0507	0	0	0	0	0	0	0	0	0.72951
182	Cluster of sp|A2ASS6|TITIN_MOUSE Titin OS=Mus musculus OX=10090 GN=Ttn PE=1 SV=1 (sp|A2ASS6|TITIN_MOUSE)	sp|A2ASS6|TITIN_MOUSE [2]	Ttn	3906 kDa	0.048	Sgcg_Svil high, Sgcg_WT high, Sgcg_Sgcg-/- low, IgG_Svil low, IgG_WT low, IgG_sgcg-/- low		1374.6	1625.3	1532.1	1582.5	1664.9	1453.2	995.44	890.78	935.66	661.14	1334.3	368.47	1562	368.83	934.74	906.69	545.43	1021.3
183	sp|P17751|TPIS_MOUSE Triosephosphate isomerase OS=Mus musculus OX=10090 GN=Tpi1 PE=1 SV=4	sp|P17751|TPIS_MOUSE	Tpi1	32 kDa	0.048	Sgcg_Svil low, Sgcg_WT low, Sgcg_Sgcg-/- high, IgG_Svil low, IgG_WT low, IgG_sgcg-/- high		0	0	0	0	0	0	4.1255	5.5225	1.0507	0	0	0	0	0	0	2.5758	11.459	2.1885
184	sp|P35980|RL18_MOUSE 60S ribosomal protein L18 OS=Mus musculus OX=10090 GN=Rpl18 PE=1 SV=3	sp|P35980|RL18_MOUSE	Rpl18	22 kDa	0.049	Sgcg_Svil high, Sgcg_WT high, Sgcg_Sgcg-/- high, IgG_Svil low, IgG_WT low, IgG_sgcg-/- low		1.3843	1.5772	2.9426	1.3315	3.9641	0.79325	1.7681	1.1045	0.52536	0	0	0	0	0	0	1.2879	0	1.459
185	sp|Q8R1Q8|DC1L1_MOUSE Cytoplasmic dynein 1 light intermediate chain 1 OS=Mus musculus OX=10090 GN=Dync1li1 PE=1 SV=1	sp|Q8R1Q8|DC1L1_MOUSE	Dync1li1	57 kDa	0.049	Sgcg_Svil low, Sgcg_WT low, Sgcg_Sgcg-/- high, IgG_Svil low, IgG_WT low, IgG_sgcg-/- low		0	0	0	0	0	0	1.1787	2.209	0	0	0	0	0	0	0	0	0	0
186	sp|Q78PY7|SND1_MOUSE Staphylococcal nuclease domain-containing protein 1 OS=Mus musculus OX=10090 GN=Snd1 PE=1 SV=1	sp|Q78PY7|SND1_MOUSE	Snd1	102 kDa	0.049	Sgcg_Svil low, Sgcg_WT low, Sgcg_Sgcg-/- high, IgG_Svil low, IgG_WT low, IgG_sgcg-/- low		0	0	0	0	0	0	0.58936	1.1045	0	0	0	0	0	0	0	0	0	0
187	sp|Q8BZF8|PGM5_MOUSE Phosphoglucomutase-like protein 5 OS=Mus musculus OX=10090 GN=Pgm5 PE=1 SV=2	sp|Q8BZF8|PGM5_MOUSE	Pgm5	62 kDa	0.049	Sgcg_Svil low, Sgcg_WT low, Sgcg_Sgcg-/- high, IgG_Svil low, IgG_WT low, IgG_sgcg-/- low		0	0	0	0	0	0	0.58936	1.1045	0	0	0	0	0	0	0	0	0	0
188	sp|Q8VCM8|NCLN_MOUSE Nicalin OS=Mus musculus OX=10090 GN=Ncln PE=1 SV=2	sp|Q8VCM8|NCLN_MOUSE	Ncln	63 kDa	0.049	Sgcg_Svil low, Sgcg_WT low, Sgcg_Sgcg-/- high, IgG_Svil low, IgG_WT low, IgG_sgcg-/- low		0	0	0	0	0	0	0.58936	1.1045	0	0	0	0	0	0	0	0	0	0
189	sp|Q91WD5|NDUS2_MOUSE NADH dehydrogenase [ubiquinone] iron-sulfur protein 2, mitochondrial OS=Mus musculus OX=10090 GN=Ndufs2 PE=1 SV=1	sp|Q91WD5|NDUS2_MOUSE	Ndufs2	53 kDa	0.049	Sgcg_Svil low, Sgcg_WT low, Sgcg_Sgcg-/- high, IgG_Svil low, IgG_WT low, IgG_sgcg-/- low		0	0	0	0	0	0	0.58936	1.1045	0	0	0	0	0	0	0	0	0	0
190	sp|P63073|IF4E_MOUSE Eukaryotic translation initiation factor 4E OS=Mus musculus OX=10090 GN=Eif4e PE=1 SV=1	sp|P63073|IF4E_MOUSE	Eif4e	25 kDa	0.049	Sgcg_Svil low, Sgcg_WT low, Sgcg_Sgcg-/- high, IgG_Svil low, IgG_WT low, IgG_sgcg-/- low		0	0	0	0	0	0	0.58936	1.1045	0	0	0	0	0	0	0	0	0	0
191	sp|Q6P9Q4|FHOD1_MOUSE FH1/FH2 domain-containing protein 1 OS=Mus musculus OX=10090 GN=Fhod1 PE=1 SV=3	sp|Q6P9Q4|FHOD1_MOUSE	Fhod1	130 kDa	0.049	Sgcg_Svil low, Sgcg_WT low, Sgcg_Sgcg-/- high, IgG_Svil low, IgG_WT low, IgG_sgcg-/- low		0	0	0	0	0	0	0.58936	1.1045	0	0	0	0	0	0	0	0	0	0
192	Cluster of sp|O55131|SEPT7_MOUSE Septin-7 OS=Mus musculus OX=10090 GN=Sept7 PE=1 SV=1 (sp|O55131|SEPT7_MOUSE)	sp|O55131|SEPT7_MOUSE [3]	Sept7	51 kDa	0.049	Sgcg_Svil low, Sgcg_WT low, Sgcg_Sgcg-/- high, IgG_Svil low, IgG_WT low, IgG_sgcg-/- low		0	0	0	0	0	0	0.58936	1.1045	0	0	0	0	0	0	0	0	0	0
193	sp|P19324|SERPH_MOUSE Serpin H1 OS=Mus musculus OX=10090 GN=Serpinh1 PE=1 SV=3	sp|P19324|SERPH_MOUSE	Serpinh1	47 kDa	0.05	Sgcg_Svil low, Sgcg_WT low, Sgcg_Sgcg-/- high, IgG_Svil low, IgG_WT low, IgG_sgcg-/- high		0	0	0	0	0	0	7.0724	2.7613	1.5761	0	0	0	0	0	0	5.1516	0	1.459
194	sp|Q8BMS1|ECHA_MOUSE Trifunctional enzyme subunit alpha, mitochondrial OS=Mus musculus OX=10090 GN=Hadha PE=1 SV=1	sp|Q8BMS1|ECHA_MOUSE	Hadha	83 kDa	0.05	[]		10.382	16.56	4.9043	3.9945	3.9641	18.245	16.502	14.911	10.507	3.8891	3.5347	0	1.6617	0	1.4814	6.4395	18.334	9.4836
195	sp|Q8BH61|F13A_MOUSE Coagulation factor XIII A chain OS=Mus musculus OX=10090 GN=F13a1 PE=1 SV=3	sp|Q8BH61|F13A_MOUSE	F13a1	83 kDa	0.051	[]		2.0765	0	0	0	0	0	13.555	2.209	3.6775	0	0	0	0	0	0	0	0	0
196	sp|Q9CQE8|RTRAF_MOUSE RNA transcription, translation and transport factor protein OS=Mus musculus OX=10090 GN=RTRAF PE=1 SV=1	sp|Q9CQE8|RTRAF_MOUSE	RTRAF	28 kDa	0.052	[]		3.4608	3.1543	8.8278	1.9973	8.9191	7.1392	3.5362	5.5225	3.1521	0	0	0	0	5.269	0	0	2.2917	0
197	sp|Q8VCM7|FIBG_MOUSE Fibrinogen gamma chain OS=Mus musculus OX=10090 GN=Fgg PE=1 SV=1	sp|Q8VCM7|FIBG_MOUSE	Fgg	49 kDa	0.053	[]		0	0	0	0	0	0.79325	8.8405	2.209	3.6775	0	0	0	0	5.269	0	10.303	2.2917	4.377
198	sp|Q9Z2X1|HNRPF_MOUSE Heterogeneous nuclear ribonucleoprotein F OS=Mus musculus OX=10090 GN=Hnrnpf PE=1 SV=3	sp|Q9Z2X1|HNRPF_MOUSE	Hnrnpf	46 kDa	0.054	[]		1.4497	0.52135	3.0353	0.44015	0.99101	0	1.958	1.7089	0.34733	0	0	0	0	0	0	0.55815	0.99318	0
199	sp|P27546-2|MAP4_MOUSE Isoform 2 of Microtubule-associated protein 4 OS=Mus musculus OX=10090 GN=Map4	sp|P27546-2|MAP4_MOUSE (+2)	Map4	117 kDa	0.054	[]		3.4608	2.3657	5.8852	0.66575	7.9281	10.312	0.58936	2.209	0.52536	3.8891	0	0	0	0	1.4814	0	0	0
200	sp|P84091|AP2M1_MOUSE AP-2 complex subunit mu OS=Mus musculus OX=10090 GN=Ap2m1 PE=1 SV=1	sp|P84091|AP2M1_MOUSE	Ap2m1	50 kDa	0.055	[]		0.69216	0	0	0	0	0.79325	2.3575	2.209	0	0	0	0	0	0	0	0	0	0
201	sp|B9EJA2-5|CTTB2_MOUSE Isoform 5 of Cortactin-binding protein 2 OS=Mus musculus OX=10090 GN=Cttnbp2	sp|B9EJA2-5|CTTB2_MOUSE (+1)	Cttnbp2	175 kDa	0.056	[]		0	0	0	0	0.99101	0	0	0	0	3.8891	1.7673	4.7239	0	5.269	1.4814	2.5758	2.2917	0
202	Cluster of sp|Q9JKS4-6|LDB3_MOUSE Isoform 6 of LIM domain-binding protein 3 OS=Mus musculus OX=10090 GN=Ldb3 (sp|Q9JKS4-6|LDB3_MOUSE)	sp|Q9JKS4-6|LDB3_MOUSE [2]	Ldb3	31 kDa	0.056	[]		10.382	11.04	3.9235	9.9863	4.9551	13.485	11.198	17.12	18.387	3.8891	14.139	4.7239	11.632	5.269	10.37	11.591	25.209	22.615
203	sp|Q149B8|PERM1_MOUSE PGC-1 and ERR-induced regulator in muscle protein 1 OS=Mus musculus OX=10090 GN=Perm1 PE=1 SV=2	sp|Q149B8|PERM1_MOUSE	Perm1	85 kDa	0.056	[]		0.69216	0.78858	0.98086	0.66575	0	1.5865	0.58936	1.1045	0	0	0	0	0	0	0	0	0	0
204	sp|P41216|ACSL1_MOUSE Long-chain-fatty-acid--CoA ligase 1 OS=Mus musculus OX=10090 GN=Acsl1 PE=1 SV=2	sp|P41216|ACSL1_MOUSE	Acsl1	78 kDa	0.057	[]		0	0	0	0	0	0	2.3575	3.3135	0	0	0	0	0	0	0	1.2879	0	0
205	Cluster of sp|P43274|H14_MOUSE Histone H1.4 OS=Mus musculus OX=10090 GN=Hist1h1e PE=1 SV=2 (sp|P43274|H14_MOUSE)	sp|P43274|H14_MOUSE [5]	Hist1h1e	22 kDa	0.057	[]		5.5373	8.6744	14.713	6.6575	12.883	6.346	7.0724	5.5225	2.6268	27.223	15.906	42.515	16.617	42.152	10.37	11.591	13.75	2.1885
206	sp|Q8C494|PRR33_MOUSE Proline-rich protein 33 OS=Mus musculus OX=10090 GN=Prr33 PE=2 SV=1	sp|Q8C494|PRR33_MOUSE	Prr33	29 kDa	0.058	[]		0.69216	0.78858	0	0	0	0	0.58936	1.6568	1.0507	0	0	0	0	0	0	0	0	1.459
207	sp|Q60668-2|HNRPD_MOUSE Isoform 2 of Heterogeneous nuclear ribonucleoprotein D0 OS=Mus musculus OX=10090 GN=Hnrnpd	sp|Q60668-2|HNRPD_MOUSE (+1)	Hnrnpd	36 kDa	0.06	[]		1.1541	1.3149	2.6164	0.44434	1.6524	0.52943	0.39336	2.762	0.35064	0	0	0	0	0	0	0	0	0.48689
208	sp|Q8BMK4|CKAP4_MOUSE Cytoskeleton-associated protein 4 OS=Mus musculus OX=10090 GN=Ckap4 PE=1 SV=2	sp|Q8BMK4|CKAP4_MOUSE	Ckap4	64 kDa	0.06	[]		0.69216	0	0	0	0	0	1.1787	1.6568	0	0	0	0	0	0	0	0	0	0
209	sp|Q5DTJ9|MYPN_MOUSE Myopalladin OS=Mus musculus OX=10090 GN=Mypn PE=1 SV=2	sp|Q5DTJ9|MYPN_MOUSE	Mypn	144 kDa	0.06	[]		0	0.78858	0	0	0	0.79325	1.7681	3.3135	0.52536	0	0	0	0	0	0	0	0	1.459
210	sp|P07724|ALBU_MOUSE Serum albumin OS=Mus musculus OX=10090 GN=Alb PE=1 SV=3	sp|P07724|ALBU_MOUSE	Alb	69 kDa	0.061	[]		0	0	0	0	0	0	4.7149	1.6568	0.52536	0	0	0	0	0	0	3.8637	9.1668	0.72951
211	sp|P14873|MAP1B_MOUSE Microtubule-associated protein 1B OS=Mus musculus OX=10090 GN=Map1b PE=1 SV=2	sp|P14873|MAP1B_MOUSE	Map1b	270 kDa	0.062	[]		13.798	3.9429	39.17	2.663	9.8453	3.1211	1.1402	3.2774	0	0	0	0	0	0	0	0	0	0
212	sp|P46471|PRS7_MOUSE 26S proteasome regulatory subunit 7 OS=Mus musculus OX=10090 GN=Psmc2 PE=1 SV=5	sp|P46471|PRS7_MOUSE	Psmc2	49 kDa	0.062	[]		0	0	0	0	0	0	1.1787	0.55225	0	0	0	0	0	0	0	0	0	0
213	sp|P37889-2|FBLN2_MOUSE Isoform 2 of Fibulin-2 OS=Mus musculus OX=10090 GN=Fbln2	sp|P37889-2|FBLN2_MOUSE (+1)	Fbln2	126 kDa	0.062	[]		0	0	0	0	0	0	2.3575	1.1045	0	0	0	0	0	0	0	0	0	0
214	sp|Q6P1F6|2ABA_MOUSE Serine/threonine-protein phosphatase 2A 55 kDa regulatory subunit B alpha isoform OS=Mus musculus OX=10090 GN=Ppp2r2a PE=1 SV=1	sp|Q6P1F6|2ABA_MOUSE	Ppp2r2a	52 kDa	0.062	[]		0	0	0	0	0	0	1.1787	0.55225	0	0	0	0	0	0	0	0	0	0
215	Cluster of sp|Q6ZWY3|RS27L_MOUSE 40S ribosomal protein S27-like OS=Mus musculus OX=10090 GN=Rps27l PE=1 SV=3 (sp|Q6ZWY3|RS27L_MOUSE)	sp|Q6ZWY3|RS27L_MOUSE [2]	Rps27l	9 kDa	0.062	[]		0	0	0	0	0	0	1.1787	0.55225	0	0	0	0	0	0	0	0	0	0
216	sp|Q9WUM5|SUCA_MOUSE Succinate--CoA ligase [ADP/GDP-forming] subunit alpha, mitochondrial OS=Mus musculus OX=10090 GN=Suclg1 PE=1 SV=4	sp|Q9WUM5|SUCA_MOUSE	Suclg1	36 kDa	0.062	[]		0	0	0	0	0	0	1.1787	0.55225	0	0	0	0	0	0	0	0	0	0
217	sp|Q791V5|MTCH2_MOUSE Mitochondrial carrier homolog 2 OS=Mus musculus OX=10090 GN=Mtch2 PE=1 SV=1	sp|Q791V5|MTCH2_MOUSE	Mtch2	33 kDa	0.062	[]		0	0	0	0	0	0	1.1787	0.55225	0	0	0	0	0	0	0	0	0	0
218	sp|P70404|IDHG1_MOUSE Isocitrate dehydrogenase [NAD] subunit gamma 1, mitochondrial OS=Mus musculus OX=10090 GN=Idh3g PE=1 SV=1	sp|P70404|IDHG1_MOUSE	Idh3g	43 kDa	0.062	[]		0	0	0	0	0	0	1.1787	0.55225	0	0	0	0	0	0	0	0	0	0
219	Cluster of sp|Q3V1D3|AMPD1_MOUSE AMP deaminase 1 OS=Mus musculus OX=10090 GN=Ampd1 PE=1 SV=2 (sp|Q3V1D3|AMPD1_MOUSE)	sp|Q3V1D3|AMPD1_MOUSE [2]	Ampd1	86 kDa	0.063	[]		24.918	29.177	14.713	14.647	26.757	20.624	21.806	23.747	13.659	15.556	19.441	0	4.985	5.269	7.4069	15.455	25.209	14.59
220	sp|Q8R081|HNRPL_MOUSE Heterogeneous nuclear ribonucleoprotein L OS=Mus musculus OX=10090 GN=Hnrnpl PE=1 SV=2	sp|Q8R081|HNRPL_MOUSE	Hnrnpl	64 kDa	0.064	[]		4.153	1.5772	9.8086	2.663	7.9281	1.5865	0	1.6568	0	0	0	0	0	0	0	1.2879	2.2917	0
221	sp|Q5EBG6|HSPB6_MOUSE Heat shock protein beta-6 OS=Mus musculus OX=10090 GN=Hspb6 PE=1 SV=1	sp|Q5EBG6|HSPB6_MOUSE	Hspb6	18 kDa	0.064	[]		0.69216	0	0	0.66575	0	0.79325	0.58936	1.6568	1.5761	0	0	0	0	0	1.4814	0	0	0
222	sp|Q99MN9|PCCB_MOUSE Propionyl-CoA carboxylase beta chain, mitochondrial OS=Mus musculus OX=10090 GN=Pccb PE=1 SV=2	sp|Q99MN9|PCCB_MOUSE	Pccb	58 kDa	0.065	[]		0.69216	0.78858	0	0	0	0	2.3575	1.1045	0	3.8891	5.302	0	0	0	0	10.303	9.1668	0
223	sp|Q99KN9-2|EPN4_MOUSE Isoform 2 of Clathrin interactor 1 OS=Mus musculus OX=10090 GN=Clint1	sp|Q99KN9-2|EPN4_MOUSE (+1)	Clint1	51 kDa	0.065	[]		2.0765	1.5772	4.9043	0	3.9641	1.5865	2.9468	3.3135	0	0	0	0	0	0	0	0	0	0
224	sp|Q9Z2Z6|MCAT_MOUSE Mitochondrial carnitine/acylcarnitine carrier protein OS=Mus musculus OX=10090 GN=Slc25a20 PE=1 SV=1	sp|Q9Z2Z6|MCAT_MOUSE	Slc25a20	33 kDa	0.066	[]		0.69216	0.78858	0	1.3315	0	1.5865	1.1787	1.6568	1.0507	0	0	0	0	0	0	0	0	1.459
225	Cluster of sp|P16858|G3P_MOUSE Glyceraldehyde-3-phosphate dehydrogenase OS=Mus musculus OX=10090 GN=Gapdh PE=1 SV=2 (sp|P16858|G3P_MOUSE)	sp|P16858|G3P_MOUSE [2]	Gapdh	36 kDa	0.068	[]		21.457	24.446	3.9235	7.3233	11.892	19.038	34.183	32.03	37.3	70.003	37.114	28.344	11.632	42.152	17.776	36.061	82.501	37.205
226	sp|Q9R0L6-2|PCM1_MOUSE Isoform 2 of Pericentriolar material 1 protein OS=Mus musculus OX=10090 GN=Pcm1	sp|Q9R0L6-2|PCM1_MOUSE (+1)	Pcm1	233 kDa	0.07	[]		4.153	2.3657	7.8469	0	4.9551	1.5865	1.7681	6.0748	0	0	0	0	0	0	0	0	0	0.72951
227	sp|P60122|RUVB1_MOUSE RuvB-like 1 OS=Mus musculus OX=10090 GN=Ruvbl1 PE=1 SV=1	sp|P60122|RUVB1_MOUSE	Ruvbl1	50 kDa	0.07	[]		0.69216	0	0	0	0	0	5.8936	2.7613	0	0	0	0	0	0	0	0	0	0
228	sp|Q5I043-2|UBP28_MOUSE Isoform 2 of Ubiquitin carboxyl-terminal hydrolase 28 OS=Mus musculus OX=10090 GN=Usp28	sp|Q5I043-2|UBP28_MOUSE (+1)	Usp28	116 kDa	0.07	[]		0	0	0	0.66575	0	0.79325	0.58936	1.1045	0	0	0	0	0	0	0	0	0	0
229	sp|P56959|FUS_MOUSE RNA-binding protein FUS OS=Mus musculus OX=10090 GN=Fus PE=1 SV=1	sp|P56959|FUS_MOUSE	Fus	53 kDa	0.072	[]		2.7687	3.9429	6.866	1.3315	4.9551	3.173	0.58936	2.7613	0.52536	19.445	7.0694	37.791	8.3083	42.152	14.814	5.1516	9.1668	1.459
230	sp|Q9JK53|PRELP_MOUSE Prolargin OS=Mus musculus OX=10090 GN=Prelp PE=1 SV=2	sp|Q9JK53|PRELP_MOUSE	Prelp	43 kDa	0.072	[]		4.153	2.3657	1.9617	1.9973	0	1.5865	4.1255	2.7613	1.5761	0	0	0	0	0	2.9627	1.2879	0	2.1885
231	sp|P27573|MYP0_MOUSE Myelin protein P0 OS=Mus musculus OX=10090 GN=Mpz PE=1 SV=1	sp|P27573|MYP0_MOUSE	Mpz	28 kDa	0.072	[]		4.153	1.5772	4.9043	0.66575	1.982	2.3797	2.3575	2.209	0	7.7781	1.7673	9.4478	3.3233	0	1.4814	1.2879	2.2917	0.72951
232	sp|Q99JY0|ECHB_MOUSE Trifunctional enzyme subunit beta, mitochondrial OS=Mus musculus OX=10090 GN=Hadhb PE=1 SV=1	sp|Q99JY0|ECHB_MOUSE	Hadhb	51 kDa	0.072	[]		0	0	0.98086	0	0	0	4.1255	2.209	0.52536	0	0	0	0	0	0	0	2.2917	0
233	sp|P24547|IMDH2_MOUSE Inosine-5'-monophosphate dehydrogenase 2 OS=Mus musculus OX=10090 GN=Impdh2 PE=1 SV=2	sp|P24547|IMDH2_MOUSE	Impdh2	56 kDa	0.073	[]		0.69216	0	0.98086	0	0	0	1.1787	2.209	0	0	0	0	0	0	0	0	0	0
234	sp|Q02357-2|ANK1_MOUSE Isoform Br2 of Ankyrin-1 OS=Mus musculus OX=10090 GN=Ank1	sp|Q02357-2|ANK1_MOUSE (+1)	Ank1	203 kDa	0.073	[]		0	0	0	0.66575	0	0	1.7681	3.6719	0	0	0	0	0	0	0	0	0	0
235	Cluster of sp|Q80YX1-5|TENA_MOUSE Isoform 5 of Tenascin OS=Mus musculus OX=10090 GN=Tnc (sp|Q80YX1-5|TENA_MOUSE)	sp|Q80YX1-5|TENA_MOUSE [3]	Tnc	172 kDa	0.073	[]		2.7687	0	4.9043	0.66575	0.99101	0.79325	0	0	0	0	0	0	0	0	0	1.2879	0	0
236	sp|P49817|CAV1_MOUSE Caveolin-1 OS=Mus musculus OX=10090 GN=Cav1 PE=1 SV=1	sp|P49817|CAV1_MOUSE	Cav1	21 kDa	0.074	[]		1.3843	0.78858	7.8469	3.9945	4.9551	1.5865	1.1787	1.6568	0	0	0	0	0	0	0	0	0	0
237	sp|E9Q9K5|TRDN_MOUSE Triadin OS=Mus musculus OX=10090 GN=Trdn PE=1 SV=1	sp|E9Q9K5|TRDN_MOUSE	Trdn	78 kDa	0.074	[]		0	0.78858	1.9617	0.66575	1.982	1.5865	0.58936	0.55225	0	3.8891	1.7673	4.7239	1.6617	5.269	0	0	0	0
238	sp|Q9ES46|PARVB_MOUSE Beta-parvin OS=Mus musculus OX=10090 GN=Parvb PE=1 SV=1	sp|Q9ES46|PARVB_MOUSE	Parvb	42 kDa	0.075	[]		0	0	0	0	0	0	0	1.1045	1.0507	0	0	0	0	0	0	0	0	0.72951
239	sp|Q7TMY8-3|HUWE1_MOUSE Isoform 3 of E3 ubiquitin-protein ligase HUWE1 OS=Mus musculus OX=10090 GN=Huwe1	sp|Q7TMY8-3|HUWE1_MOUSE	Huwe1	481 kDa	0.075	[]		2.0765	0.78858	4.9043	0	1.982	2.3797	1.7681	2.7613	0	0	0	0	0	0	0	0	0	0
240	sp|Q61234|SNTA1_MOUSE Alpha-1-syntrophin OS=Mus musculus OX=10090 GN=Snta1 PE=1 SV=1	sp|Q61234|SNTA1_MOUSE	Snta1	54 kDa	0.076	[]		1.0213	0	1.4473	0	0.99101	0.79325	0.58936	1.9194	0.52536	0	0	0	0	0	0	0	0	0
241	sp|Q8VEM8|MPCP_MOUSE Phosphate carrier protein, mitochondrial OS=Mus musculus OX=10090 GN=Slc25a3 PE=1 SV=1	sp|Q8VEM8|MPCP_MOUSE	Slc25a3	40 kDa	0.077	[]		1.3843	0.78858	0.98086	0.66575	0.99101	3.173	5.3043	4.418	3.6775	3.8891	1.7673	0	0	0	2.9627	1.2879	4.5834	2.918
242	sp|Q9CY27|TECR_MOUSE Very-long-chain enoyl-CoA reductase OS=Mus musculus OX=10090 GN=Tecr PE=1 SV=1	sp|Q9CY27|TECR_MOUSE	Tecr	36 kDa	0.077	[]		0.69216	0.78858	0.98086	0.66575	0	1.5865	1.1787	0.55225	1.0507	0	0	0	0	0	0	1.2879	0	0.72951
243	sp|Q8C2Q3|RBM14_MOUSE RNA-binding protein 14 OS=Mus musculus OX=10090 GN=Rbm14 PE=1 SV=1	sp|Q8C2Q3|RBM14_MOUSE	Rbm14	69 kDa	0.077	[]		2.7687	0.78858	4.9043	1.9973	5.9461	0.79325	1.1787	2.7613	0	0	0	0	0	0	0	0	0	0
244	sp|E9PV24-2|FIBA_MOUSE Isoform 2 of Fibrinogen alpha chain OS=Mus musculus OX=10090 GN=Fga	sp|E9PV24-2|FIBA_MOUSE (+1)	Fga	61 kDa	0.078	[]		0.69216	0	0	0	0	0	10.609	2.7613	3.1521	0	0	0	0	0	0	14.167	2.2917	2.918
245	Cluster of sp|Q9D883|U2AF1_MOUSE Splicing factor U2AF 35 kDa subunit OS=Mus musculus OX=10090 GN=U2af1 PE=1 SV=4 (sp|Q9D883|U2AF1_MOUSE)	sp|Q9D883|U2AF1_MOUSE [3]	U2af1	28 kDa	0.079	[]		2.7687	0.78858	2.9426	0.66575	1.982	2.3797	2.9468	3.3135	1.0507	27.223	7.0694	18.896	3.3233	26.345	7.4069	10.303	13.75	1.459
246	Cluster of sp|Q62189|SNRPA_MOUSE U1 small nuclear ribonucleoprotein A OS=Mus musculus OX=10090 GN=Snrpa PE=1 SV=3 (sp|Q62189|SNRPA_MOUSE)	sp|Q62189|SNRPA_MOUSE [2]	Snrpa	32 kDa	0.08	[]		2.0765	1.5772	2.9426	0	2.973	0	1.1787	0.55225	0	19.445	5.302	9.4478	3.3233	15.807	4.4441	2.5758	9.1668	0
247	sp|Q99MR8|MCCA_MOUSE Methylcrotonoyl-CoA carboxylase subunit alpha, mitochondrial OS=Mus musculus OX=10090 GN=Mccc1 PE=1 SV=2	sp|Q99MR8|MCCA_MOUSE	Mccc1	79 kDa	0.082	[]		0	0	0	0	0	0.79325	7.6617	8.2838	0	0	0	0	0	0	0	3.8637	9.1668	0
248	sp|Q99LB2|DHRS4_MOUSE Dehydrogenase/reductase SDR family member 4 OS=Mus musculus OX=10090 GN=Dhrs4 PE=1 SV=3	sp|Q99LB2|DHRS4_MOUSE	Dhrs4	30 kDa	0.082	[]		1.3843	0.78858	0	0	0	0	0	0.55225	0	0	0	0	0	0	0	0	0	0
249	sp|Q9CXY6|ILF2_MOUSE Interleukin enhancer-binding factor 2 OS=Mus musculus OX=10090 GN=Ilf2 PE=1 SV=1	sp|Q9CXY6|ILF2_MOUSE	Ilf2	43 kDa	0.082	[]		2.0765	1.5772	5.8852	0.66575	6.9371	1.5865	0.58936	0.55225	0	0	0	0	0	0	0	0	0	0
250	sp|Q61545|EWS_MOUSE RNA-binding protein EWS OS=Mus musculus OX=10090 GN=Ewsr1 PE=1 SV=2	sp|Q61545|EWS_MOUSE	Ewsr1	68 kDa	0.083	[]		0.69216	0.78858	0.98086	0	0.99101	0.79325	1.1787	1.1045	0	3.8891	1.7673	9.4478	0	5.269	1.4814	0	0	0
251	Cluster of sp|Q7SIG6|ASAP2_MOUSE Arf-GAP with SH3 domain, ANK repeat and PH domain-containing protein 2 OS=Mus musculus OX=10090 GN=Asap2 PE=1 SV=3 (sp|Q7SIG6|ASAP2_MOUSE)	sp|Q7SIG6|ASAP2_MOUSE [6]	Asap2	107 kDa	0.085	[]		0.69216	0.78858	0.98086	0.66575	0.99101	0.79325	1.1787	1.1045	0.52536	3.8891	1.7673	9.4478	1.6617	0	2.9627	1.2879	2.2917	0.72951
252	sp|O70133-2|DHX9_MOUSE Isoform 2 of ATP-dependent RNA helicase A OS=Mus musculus OX=10090 GN=Dhx9	sp|O70133-2|DHX9_MOUSE	Dhx9	150 kDa	0.086	[]		8.306	2.3657	22.56	4.6603	20.811	6.346	5.3043	7.7315	0.52536	0	0	0	0	0	0	0	0	0
253	sp|Q60936|COQ8A_MOUSE Atypical kinase COQ8A, mitochondrial OS=Mus musculus OX=10090 GN=Coq8a PE=1 SV=2	sp|Q60936|COQ8A_MOUSE	Coq8a	72 kDa	0.09	[]		4.8451	4.7315	0	0.66575	0.99101	4.7595	3.5362	5.5225	3.1521	0	1.7673	0	0	0	0	0	2.2917	2.1885
254	sp|O09165|CASQ1_MOUSE Calsequestrin-1 OS=Mus musculus OX=10090 GN=Casq1 PE=1 SV=3	sp|O09165|CASQ1_MOUSE	Casq1	46 kDa	0.09	[]		16.612	14.983	9.8086	10.652	8.9191	10.312	11.198	9.9405	6.3043	11.667	8.8367	9.4478	6.6467	10.538	7.4069	1.2879	11.459	2.918
255	sp|P00405|COX2_MOUSE Cytochrome c oxidase subunit 2 OS=Mus musculus OX=10090 GN=Mtco2 PE=1 SV=1	sp|P00405|COX2_MOUSE	Mtco2	26 kDa	0.09	[]		0.69216	0.78858	0	0.66575	0.99101	0	2.3575	1.6568	0.52536	0	0	0	0	0	0	1.2879	4.5834	0.72951
256	sp|Q8K0E8|FIBB_MOUSE Fibrinogen beta chain OS=Mus musculus OX=10090 GN=Fgb PE=1 SV=1	sp|Q8K0E8|FIBB_MOUSE	Fgb	55 kDa	0.091	[]		0.69216	0	0	0	0	0	14.734	3.8654	3.1521	0	0	0	0	0	0	12.878	0	5.1065
257	Cluster of sp|Q8CI51-3|PDLI5_MOUSE Isoform 3 of PDZ and LIM domain protein 5 OS=Mus musculus OX=10090 GN=Pdlim5 (sp|Q8CI51-3|PDLI5_MOUSE)	sp|Q8CI51-3|PDLI5_MOUSE [2]	Pdlim5	26 kDa	0.092	[]		7.6138	6.3086	5.8852	3.3288	6.9371	4.7595	3.5362	5.5225	9.4564	11.667	12.371	18.896	6.6467	26.345	13.332	6.4395	13.75	10.213
258	sp|P62717|RL18A_MOUSE 60S ribosomal protein L18a OS=Mus musculus OX=10090 GN=Rpl18a PE=1 SV=1	sp|P62717|RL18A_MOUSE	Rpl18a	21 kDa	0.092	[]		0.69216	0	0.98086	0.66575	1.982	1.5865	3.5362	1.1045	0.52536	0	0	0	0	0	0	1.2879	0	0
259	sp|Q62419|SH3G1_MOUSE Endophilin-A2 OS=Mus musculus OX=10090 GN=Sh3gl1 PE=1 SV=1	sp|Q62419|SH3G1_MOUSE	Sh3gl1	42 kDa	0.093	[]		0	0	0	0	0	0	2.9468	1.1045	0	0	0	0	0	0	0	0	0	0
260	sp|Q02105|C1QC_MOUSE Complement C1q subcomponent subunit C OS=Mus musculus OX=10090 GN=C1qc PE=1 SV=2	sp|Q02105|C1QC_MOUSE	C1qc	26 kDa	0.094	[]		1.3843	0.78858	2.9426	0.66575	0.99101	0.79325	4.7149	3.8658	0.52536	0	1.7673	4.7239	0	5.269	0	11.591	18.334	1.459
261	sp|Q04857|CO6A1_MOUSE Collagen alpha-1(VI) chain OS=Mus musculus OX=10090 GN=Col6a1 PE=1 SV=1	sp|Q04857|CO6A1_MOUSE	Col6a1	108 kDa	0.094	[]		11.075	9.463	9.8086	9.9863	7.9281	14.278	8.8405	6.627	7.355	31.112	14.139	14.172	14.955	15.807	28.146	11.591	18.334	7.2951
262	sp|Q8CI43|MYL6B_MOUSE Myosin light chain 6B OS=Mus musculus OX=10090 GN=Myl6b PE=1 SV=1	sp|Q8CI43|MYL6B_MOUSE	Myl6b	23 kDa	0.094	[]		0.86546	0	0	0	0	0	0.73693	0.69052	0.65689	0.97372	0	0	0	0	0	0	0	0
263	sp|Q91VR5|DDX1_MOUSE ATP-dependent RNA helicase DDX1 OS=Mus musculus OX=10090 GN=Ddx1 PE=1 SV=1	sp|Q91VR5|DDX1_MOUSE	Ddx1	83 kDa	0.097	[]		3.4608	2.3657	11.77	4.6603	15.856	9.519	4.7149	6.0748	3.1521	0	0	0	0	10.538	0	0	2.2917	0
264	sp|P82350|SGCA_MOUSE Alpha-sarcoglycan OS=Mus musculus OX=10090 GN=Sgca PE=1 SV=1	sp|P82350|SGCA_MOUSE	Sgca	43 kDa	0.098	[]		0	0.78858	2.9426	0.66575	1.982	0.79325	0	0	0	0	0	0	0	0	0	0	0	0
265	sp|O35245|PKD2_MOUSE Polycystin-2 OS=Mus musculus OX=10090 GN=Pkd2 PE=1 SV=2	sp|O35245|PKD2_MOUSE	Pkd2	109 kDa	0.098	[]		0	0	1.9617	0	2.973	0	4.7149	5.5225	0	0	0	0	0	0	0	0	0	0
266	Cluster of sp|Q80UG2|PLXA4_MOUSE Plexin-A4 OS=Mus musculus OX=10090 GN=Plxna4 PE=1 SV=3 (sp|Q80UG2|PLXA4_MOUSE)	sp|Q80UG2|PLXA4_MOUSE [2]	Plxna4	213 kDa	0.098	[]		0.69216	0	0.98086	0	0.99101	0	0.58936	1.1045	0	3.8891	1.7673	4.7239	0	5.269	1.4814	1.2879	2.2917	0.72951
267	Cluster of sp|P13020|GELS_MOUSE Gelsolin OS=Mus musculus OX=10090 GN=Gsn PE=1 SV=3 (sp|P13020|GELS_MOUSE)	sp|P13020|GELS_MOUSE [2]	Gsn	86 kDa	0.1	[]		0	0.78858	0	1.3315	0	0	12.377	1.6568	13.134	0	0	0	0	0	1.4814	29.622	0	11.672
268	sp|Q920Q4-2|VPS16_MOUSE Isoform 2 of Vacuolar protein sorting-associated protein 16 homolog OS=Mus musculus OX=10090 GN=Vps16	sp|Q920Q4-2|VPS16_MOUSE (+1)	Vps16	48 kDa	0.1	[]		0	0	0	0	0	0	0.58936	1.6568	0	0	0	0	0	0	0	0	0	0
269	sp|Q63918|CAVN2_MOUSE Caveolae-associated protein 2 OS=Mus musculus OX=10090 GN=Cavin2 PE=1 SV=3	sp|Q63918|CAVN2_MOUSE	Cavin2	47 kDa	0.1	[]		0	0	0	0	0	0	0.58936	1.6568	0	0	0	0	0	0	0	0	0	0
270	sp|Q8CI12|SMTL2_MOUSE Smoothelin-like protein 2 OS=Mus musculus OX=10090 GN=Smtnl2 PE=1 SV=1	sp|Q8CI12|SMTL2_MOUSE	Smtnl2	50 kDa	0.1	[]		2.7687	2.3657	2.9426	0	0	3.9662	2.3575	5.5225	0.52536	0	0	0	0	0	0	1.2879	0	0.72951
271	Cluster of sp|Q64523|H2A2C_MOUSE Histone H2A type 2-C OS=Mus musculus OX=10090 GN=Hist2h2ac PE=1 SV=3 (sp|Q64523|H2A2C_MOUSE)	sp|Q64523|H2A2C_MOUSE [4]	Hist2h2ac	14 kDa	0.11	[]		2.0765	2.3657	4.9043	1.9973	2.973	5.5527	1.1787	1.6568	0.52536	15.556	3.5347	18.896	4.985	21.076	4.4441	3.8637	4.5834	2.1885
272	sp|Q99L88|SNTB1_MOUSE Beta-1-syntrophin OS=Mus musculus OX=10090 GN=Sntb1 PE=1 SV=4	sp|Q99L88|SNTB1_MOUSE	Sntb1	58 kDa	0.11	[]		0	0	0.31156	0	0	0	0	1.2799	0.52536	0	0	0	0	0	0	0	0	0
273	Cluster of sp|Q61584-3|FXR1_MOUSE Isoform B of Fragile X mental retardation syndrome-related protein 1 OS=Mus musculus OX=10090 GN=Fxr1 (sp|Q61584-3|FXR1_MOUSE)	sp|Q61584-3|FXR1_MOUSE [2]	Fxr1	76 kDa	0.11	[]		2.7687	3.1543	9.8086	0.66575	9.9101	5.5527	2.3575	4.9702	0.52536	31.112	5.302	51.963	6.6467	42.152	13.332	1.2879	9.1668	0
274	Cluster of sp|Q7TQ48|SRCA_MOUSE Sarcalumenin OS=Mus musculus OX=10090 GN=Srl PE=1 SV=1 (sp|Q7TQ48|SRCA_MOUSE)	sp|Q7TQ48|SRCA_MOUSE [2]	Srl	99 kDa	0.11	[]		15.92	17.349	12.751	11.984	12.883	12.692	84.868	34.24	18.387	19.445	12.371	0	14.955	0	10.37	24.47	50.418	16.779
275	sp|P47738|ALDH2_MOUSE Aldehyde dehydrogenase, mitochondrial OS=Mus musculus OX=10090 GN=Aldh2 PE=1 SV=1	sp|P47738|ALDH2_MOUSE	Aldh2	57 kDa	0.11	[]		0	0	0	0	0	0	2.3575	3.3135	0	0	0	0	0	0	0	0	2.2917	0
276	Cluster of sp|Q9Z1T2|TSP4_MOUSE Thrombospondin-4 OS=Mus musculus OX=10090 GN=Thbs4 PE=1 SV=1 (sp|Q9Z1T2|TSP4_MOUSE)	sp|Q9Z1T2|TSP4_MOUSE [2]	Thbs4	106 kDa	0.11	[]		4.153	0.78858	0.98086	0.66575	0	3.173	7.6617	3.8658	0.52536	0	0	0	0	0	0	0	0	0.72951
277	sp|P18826-2|KPB1_MOUSE Isoform 2 of Phosphorylase b kinase regulatory subunit alpha, skeletal muscle isoform OS=Mus musculus OX=10090 GN=Phka1	sp|P18826-2|KPB1_MOUSE (+1)	Phka1	137 kDa	0.11	[]		14.535	14.982	2.9426	5.3252	5.9461	17.451	12.377	14.358	6.3043	3.8891	3.5347	14.172	0	0	1.4814	1.2879	2.2917	5.1057
278	sp|B1AY13|UBP24_MOUSE Ubiquitin carboxyl-terminal hydrolase 24 OS=Mus musculus OX=10090 GN=Usp24 PE=1 SV=1	sp|B1AY13|UBP24_MOUSE	Usp24	294 kDa	0.11	[]		5.5373	0.78858	0.98086	0	0	0	0.58936	1.1045	0	0	0	0	0	0	0	0	0	0
279	sp|Q3UZ39-2|LRRF1_MOUSE Isoform 2 of Leucine-rich repeat flightless-interacting protein 1 OS=Mus musculus OX=10090 GN=Lrrfip1	sp|Q3UZ39-2|LRRF1_MOUSE	Lrrfip1	71 kDa	0.12	[]		1.3843	0.78858	0	0	0	0.79325	0	0	0	0	0	0	0	0	0	0	0	0
280	sp|Q8BJS4-2|SUN2_MOUSE Isoform 2 of SUN domain-containing protein 2 OS=Mus musculus OX=10090 GN=Sun2	sp|Q8BJS4-2|SUN2_MOUSE (+2)	Sun2	81 kDa	0.12	[]		0.69216	0.78858	0.98086	0	0	0.79325	1.1787	3.3135	0	0	0	0	0	0	0	0	0	0
281	sp|Q6ZWV7|RL35_MOUSE 60S ribosomal protein L35 OS=Mus musculus OX=10090 GN=Rpl35 PE=1 SV=1	sp|Q6ZWV7|RL35_MOUSE	Rpl35	15 kDa	0.12	[]		0	0	0	0	0	0	0.58936	0.55225	0	3.8891	0	4.7239	3.3233	5.269	0	1.2879	2.2917	0
282	sp|P14869|RLA0_MOUSE 60S acidic ribosomal protein P0 OS=Mus musculus OX=10090 GN=Rplp0 PE=1 SV=3	sp|P14869|RLA0_MOUSE	Rplp0	34 kDa	0.12	[]		1.3843	1.5772	6.866	1.9973	5.9461	3.173	1.1787	2.209	1.5761	0	0	0	0	0	0	0	4.5834	0.72951
283	sp|P08113|ENPL_MOUSE Endoplasmin OS=Mus musculus OX=10090 GN=Hsp90b1 PE=1 SV=2	sp|P08113|ENPL_MOUSE	Hsp90b1	92 kDa	0.12	[]		0	0	0	0	0	0	2.0772	0.84189	0	0	0	0	0	0	0	0.67546	0	0
284	sp|P80318|TCPG_MOUSE T-complex protein 1 subunit gamma OS=Mus musculus OX=10090 GN=Cct3 PE=1 SV=1	sp|P80318|TCPG_MOUSE	Cct3	61 kDa	0.12	[]		0	0	0	0	0	0	1.7681	0.55225	0	0	0	0	0	0	0	0	0	0
285	sp|Q8BUV3|GEPH_MOUSE Gephyrin OS=Mus musculus OX=10090 GN=Gphn PE=1 SV=2	sp|Q8BUV3|GEPH_MOUSE	Gphn	83 kDa	0.12	[]		2.0765	0.78858	3.9235	0	0.99101	3.9662	0	0.55225	0	0	0	0	0	0	1.4814	0	0	0
286	sp|P62264|RS14_MOUSE 40S ribosomal protein S14 OS=Mus musculus OX=10090 GN=Rps14 PE=1 SV=3	sp|P62264|RS14_MOUSE	Rps14	16 kDa	0.12	[]		0.69216	0.78858	0	0.66575	0.99101	0.79325	1.1787	0.55225	1.0507	0	0	0	0	0	0	0	2.2917	0.72951
287	sp|P53026|RL10A_MOUSE 60S ribosomal protein L10a OS=Mus musculus OX=10090 GN=Rpl10a PE=1 SV=3	sp|P53026|RL10A_MOUSE	Rpl10a	25 kDa	0.12	[]		4.153	2.3657	5.8852	0	7.9281	5.5527	2.3575	4.9702	2.1014	0	0	0	0	0	0	3.8637	6.8751	0
288	sp|Q9JJW5|MYOZ2_MOUSE Myozenin-2 OS=Mus musculus OX=10090 GN=Myoz2 PE=1 SV=1	sp|Q9JJW5|MYOZ2_MOUSE	Myoz2	30 kDa	0.12	[]		4.153	3.1543	0.98086	1.9973	0.99101	3.173	3.5362	4.418	3.1521	0	1.7673	0	0	0	2.9627	2.5758	0	2.918
289	sp|Q9JHS4|CLPX_MOUSE ATP-dependent Clp protease ATP-binding subunit clpX-like, mitochondrial OS=Mus musculus OX=10090 GN=Clpx PE=1 SV=2	sp|Q9JHS4|CLPX_MOUSE	Clpx	69 kDa	0.12	[]		0.69216	0.78858	0.98086	0	0.99101	0	0.58936	0	0	7.7781	1.7673	4.7239	1.6617	10.538	1.4814	0	2.2917	0
290	sp|P14206|RSSA_MOUSE 40S ribosomal protein SA OS=Mus musculus OX=10090 GN=Rpsa PE=1 SV=4	sp|P14206|RSSA_MOUSE	Rpsa	33 kDa	0.13	[]		0.69216	0	1.9617	0	0.99101	0.79325	1.7681	2.209	0	0	0	0	0	0	0	0	0	0
291	sp|P62918|RL8_MOUSE 60S ribosomal protein L8 OS=Mus musculus OX=10090 GN=Rpl8 PE=1 SV=2	sp|P62918|RL8_MOUSE	Rpl8	28 kDa	0.13	[]		1.3843	1.5772	2.9426	0.66575	2.973	0.79325	1.7681	1.6568	0.52536	0	1.7673	0	0	0	0	2.5758	2.2917	0.72951
292	Cluster of sp|P47757|CAPZB_MOUSE F-actin-capping protein subunit beta OS=Mus musculus OX=10090 GN=Capzb PE=1 SV=3 (sp|P47757|CAPZB_MOUSE)	sp|P47757|CAPZB_MOUSE [3]	Capzb	31 kDa	0.13	[]		0.69216	3.1543	0	1.9973	0	0	1.1787	2.209	6.8296	0	3.5347	0	4.985	5.269	2.9627	3.8637	2.2917	6.5655
293	sp|Q9D1G3|HHATL_MOUSE Protein-cysteine N-palmitoyltransferase HHAT-like protein OS=Mus musculus OX=10090 GN=Hhatl PE=1 SV=2	sp|Q9D1G3|HHATL_MOUSE	Hhatl	56 kDa	0.13	[]		3.4608	3.1543	0.98086	1.3315	1.982	2.3797	2.9468	2.7613	1.5761	0	1.7673	0	0	0	1.4814	1.2879	0	2.918
294	Cluster of sp|Q99P72-1|RTN4_MOUSE Isoform 3 of Reticulon-4 OS=Mus musculus OX=10090 GN=Rtn4 (sp|Q99P72-1|RTN4_MOUSE)	sp|Q99P72-1|RTN4_MOUSE [3]	Rtn4	22 kDa	0.13	[]		0	0	0	0.66575	0	0	0.58936	1.1045	0.52536	0	0	0	0	0	0	0	2.2917	0.72951
295	sp|Q60931|VDAC3_MOUSE Voltage-dependent anion-selective channel protein 3 OS=Mus musculus OX=10090 GN=Vdac3 PE=1 SV=1	sp|Q60931|VDAC3_MOUSE	Vdac3	31 kDa	0.13	[]		1.1574	0	0	1.1132	1.6571	1.3264	2.7536	3.318	1.4038	1.307	2.3613	0	2.7785	0	0	3.4415	3.8321	1.2198
296	sp|Q02788|CO6A2_MOUSE Collagen alpha-2(VI) chain OS=Mus musculus OX=10090 GN=Col6a2 PE=1 SV=3	sp|Q02788|CO6A2_MOUSE	Col6a2	110 kDa	0.13	[]		7.6138	5.5201	5.8852	4.6603	5.9461	7.1392	5.3043	4.9702	5.2536	7.7781	10.604	4.7239	6.6467	10.538	17.776	7.7275	9.1668	6.5655
297	sp|P62830|RL23_MOUSE 60S ribosomal protein L23 OS=Mus musculus OX=10090 GN=Rpl23 PE=1 SV=1	sp|P62830|RL23_MOUSE	Rpl23	15 kDa	0.13	[]		0.69216	0.78858	0	0	0	0	1.1787	1.1045	1.0507	0	0	0	1.6617	0	0	1.2879	0	0.72951
298	Cluster of sp|P04370-4|MBP_MOUSE Isoform 4 of Myelin basic protein OS=Mus musculus OX=10090 GN=Mbp (sp|P04370-4|MBP_MOUSE)	sp|P04370-4|MBP_MOUSE [3]	Mbp	22 kDa	0.13	[]		1.3843	1.5772	3.9235	0	0.99101	1.5865	0.58936	1.6568	1.5761	11.667	3.5347	14.172	1.6617	15.807	2.9627	2.5758	6.8751	0.72951
299	sp|P47963|RL13_MOUSE 60S ribosomal protein L13 OS=Mus musculus OX=10090 GN=Rpl13 PE=1 SV=3	sp|P47963|RL13_MOUSE	Rpl13	24 kDa	0.13	[]		0	0	1.9617	0	0.99101	0	2.3575	2.209	0.52536	0	0	0	0	0	0	1.2879	2.2917	0
300	sp|Q9EQK5|MVP_MOUSE Major vault protein OS=Mus musculus OX=10090 GN=Mvp PE=1 SV=4	sp|Q9EQK5|MVP_MOUSE	Mvp	96 kDa	0.13	[]		0	0	0.98086	1.9973	0.99101	1.5865	0	0	0	0	0	0	0	0	2.9627	0	0	0
301	sp|P07356|ANXA2_MOUSE Annexin A2 OS=Mus musculus OX=10090 GN=Anxa2 PE=1 SV=2	sp|P07356|ANXA2_MOUSE	Anxa2	39 kDa	0.13	[]		2.0765	0.78858	0	0	0	0	4.1255	3.3135	1.5761	0	0	4.7239	0	0	0	3.8637	2.2917	0.72951
302	sp|Q99MR9|PPR3A_MOUSE Protein phosphatase 1 regulatory subunit 3A OS=Mus musculus OX=10090 GN=Ppp1r3a PE=1 SV=2	sp|Q99MR9|PPR3A_MOUSE	Ppp1r3a	121 kDa	0.13	[]		5.5373	3.1543	2.9426	0	0.99101	9.519	1.7681	7.1793	3.1521	0	0	0	0	0	0	0	0	0
303	sp|P97447|FHL1_MOUSE Four and a half LIM domains protein 1 OS=Mus musculus OX=10090 GN=Fhl1 PE=1 SV=3	sp|P97447|FHL1_MOUSE	Fhl1	32 kDa	0.13	[]		0.69216	0.78858	0	0	0.99101	0.79325	1.1787	2.209	1.0507	3.8891	1.7673	0	0	0	0	2.5758	4.5834	0.72951
304	sp|P24369|PPIB_MOUSE Peptidyl-prolyl cis-trans isomerase B OS=Mus musculus OX=10090 GN=Ppib PE=1 SV=2	sp|P24369|PPIB_MOUSE	Ppib	24 kDa	0.14	[]		2.0765	2.3657	6.866	1.3315	7.9281	1.5865	3.5362	3.3135	0.52536	35.002	5.302	37.791	4.985	31.614	10.37	11.591	29.792	1.459
305	sp|Q8CBY8-2|DCTN4_MOUSE Isoform 2 of Dynactin subunit 4 OS=Mus musculus OX=10090 GN=Dctn4	sp|Q8CBY8-2|DCTN4_MOUSE (+1)	Dctn4	52 kDa	0.14	[]		0	0	0	0	0	0	0.58936	1.1045	3.6775	0	0	0	0	0	0	1.2879	0	4.377
306	sp|Q8BKI2|TNR6B_MOUSE Trinucleotide repeat-containing gene 6B protein OS=Mus musculus OX=10090 GN=Tnrc6b PE=1 SV=2	sp|Q8BKI2|TNR6B_MOUSE	Tnrc6b	192 kDa	0.14	[]		0.69216	0	0	0.66575	0	1.5865	0	0	0	0	0	0	0	0	0	0	0	0
307	sp|Q3UQU0|BRD9_MOUSE Bromodomain-containing protein 9 OS=Mus musculus OX=10090 GN=Brd9 PE=1 SV=1	sp|Q3UQU0|BRD9_MOUSE	Brd9	67 kDa	0.14	[]		0	0	0	0	0	0	0	0	0	0	0	0	0	0	0	1.2879	4.5834	0
308	sp|Q9R0Y5-2|KAD1_MOUSE Isoform 2 of Adenylate kinase isoenzyme 1 OS=Mus musculus OX=10090 GN=Ak1	sp|Q9R0Y5-2|KAD1_MOUSE (+1)	Ak1	23 kDa	0.14	[]		4.8451	6.3086	0.98086	1.9973	2.973	0.79325	5.3043	6.0748	3.1521	7.7781	5.302	4.7239	1.6617	5.269	1.4814	3.8637	6.8751	5.1065
309	sp|P25444|RS2_MOUSE 40S ribosomal protein S2 OS=Mus musculus OX=10090 GN=Rps2 PE=1 SV=3	sp|P25444|RS2_MOUSE	Rps2	31 kDa	0.14	[]		2.0765	0.78858	4.9043	0	6.9371	2.3797	3.5362	3.8658	1.5761	0	0	0	0	0	0	2.5758	2.2917	2.1885
310	sp|Q8BX02|KANK2_MOUSE KN motif and ankyrin repeat domain-containing protein 2 OS=Mus musculus OX=10090 GN=Kank2 PE=1 SV=1	sp|Q8BX02|KANK2_MOUSE	Kank2	90 kDa	0.14	[]		1.3843	0	0	0	0	0	1.1787	1.6568	0	0	0	0	0	0	0	0	0	0
311	sp|Q9WTI7-2|MYO1C_MOUSE Isoform 2 of Unconventional myosin-Ic OS=Mus musculus OX=10090 GN=Myo1c	sp|Q9WTI7-2|MYO1C_MOUSE (+1)	Myo1c	118 kDa	0.14	[]		0.69216	0	0.98086	1.9973	0	0	2.9468	0.55225	1.0507	0	0	0	0	0	0	0	0	0
312	sp|P62315|SMD1_MOUSE Small nuclear ribonucleoprotein Sm D1 OS=Mus musculus OX=10090 GN=Snrpd1 PE=1 SV=1	sp|P62315|SMD1_MOUSE	Snrpd1	13 kDa	0.15	[]		0.69216	0.78858	0.98086	0	0	0	0.58936	0.55225	0	3.8891	1.7673	4.7239	0	5.269	0	2.5758	2.2917	0
313	sp|P48678|LMNA_MOUSE Prelamin-A/C OS=Mus musculus OX=10090 GN=Lmna PE=1 SV=2	sp|P48678|LMNA_MOUSE	Lmna	74 kDa	0.15	[]		4.153	3.1543	0	3.3288	3.9641	4.608	4.1255	7.7315	5.7789	11.667	1.7673	0	4.985	10.538	11.851	9.0154	11.459	6.5655
314	sp|P97457|MLRS_MOUSE Myosin regulatory light chain 2, skeletal muscle isoform OS=Mus musculus OX=10090 GN=Mylpf PE=1 SV=3	sp|P97457|MLRS_MOUSE	Mylpf	19 kDa	0.15	[]		11.767	15.772	7.8469	29.293	8.9191	9.519	9.4298	9.3883	27.319	15.556	22.975	47.239	36.557	52.69	22.221	18.031	9.1668	26.262
315	sp|Q9CRB9|MIC19_MOUSE MICOS complex subunit Mic19 OS=Mus musculus OX=10090 GN=Chchd3 PE=1 SV=1	sp|Q9CRB9|MIC19_MOUSE	Chchd3	26 kDa	0.15	[]		0.69216	0	0	0	0	0	0	0.55225	1.0507	3.8891	1.7673	0	0	0	0	2.5758	2.2917	0
316	sp|Q5FW52-2|MLIP_MOUSE Isoform 2 of Muscular LMNA-interacting protein OS=Mus musculus OX=10090 GN=Mlip	sp|Q5FW52-2|MLIP_MOUSE	Mlip	25 kDa	0.15	[]		0.69216	0.78858	0.98086	0.66575	0.99101	0	0.58936	1.6568	0.52536	0	0	0	0	0	0	0	0	1.459
317	sp|P62270|RS18_MOUSE 40S ribosomal protein S18 OS=Mus musculus OX=10090 GN=Rps18 PE=1 SV=3	sp|P62270|RS18_MOUSE	Rps18	18 kDa	0.15	[]		0.69216	0	0.98086	0	3.9641	1.5865	0	1.1045	0	0	0	0	0	0	0	0	0	0
318	sp|Q70KF4|CMYA5_MOUSE Cardiomyopathy-associated protein 5 OS=Mus musculus OX=10090 GN=Cmya5 PE=1 SV=2	sp|Q70KF4|CMYA5_MOUSE	Cmya5	413 kDa	0.15	[]		0.69216	1.5772	0	0.66575	0	0.79325	0	0.55225	0	0	0	0	0	0	0	0	0	0
319	sp|Q3UHC7-2|DAB2P_MOUSE Isoform 2 of Disabled homolog 2-interacting protein OS=Mus musculus OX=10090 GN=Dab2ip	sp|Q3UHC7-2|DAB2P_MOUSE (+3)	Dab2ip	118 kDa	0.15	[]		0	0	0	0	0	0	0.58936	2.209	0	0	0	0	0	0	0	0	0	0
320	sp|Q9Z2I9|SUCB1_MOUSE Succinate--CoA ligase [ADP-forming] subunit beta, mitochondrial OS=Mus musculus OX=10090 GN=Sucla2 PE=1 SV=2	sp|Q9Z2I9|SUCB1_MOUSE	Sucla2	50 kDa	0.15	[]		0	0	0	0	0	0	5.8936	2.209	0	0	0	0	0	0	0	0	2.2917	0
321	sp|Q8BL97-4|SRSF7_MOUSE Isoform 4 of Serine/arginine-rich splicing factor 7 OS=Mus musculus OX=10090 GN=Srsf7	sp|Q8BL97-4|SRSF7_MOUSE	Srsf7	26 kDa	0.15	[]		1.8486	0	2.2966	0	3.3114	1.8573	1.9693	2.3976	0.52536	16.884	4.1381	11.061	2.229	12.337	1.9872	4.3035	12.241	0
322	sp|O08583|THOC4_MOUSE THO complex subunit 4 OS=Mus musculus OX=10090 GN=Alyref PE=1 SV=3	sp|O08583|THOC4_MOUSE	Alyref	27 kDa	0.15	[]		1.3843	0.78858	5.8852	0.66575	5.9461	1.5865	1.7681	2.209	1.5761	15.556	5.302	33.067	1.6617	15.807	8.8882	5.1516	18.334	1.459
323	sp|O09167|RL21_MOUSE 60S ribosomal protein L21 OS=Mus musculus OX=10090 GN=Rpl21 PE=1 SV=3	sp|O09167|RL21_MOUSE	Rpl21	19 kDa	0.15	[]		0.69216	1.5772	0.98086	0	0	0	1.7681	0.55225	0.52536	0	0	0	0	0	0	0	2.2917	0
324	sp|P62862|RS30_MOUSE 40S ribosomal protein S30 OS=Mus musculus OX=10090 GN=Fau PE=1 SV=1	sp|P62862|RS30_MOUSE	Fau	7 kDa	0.16	[]		0.69216	0.78858	1.9617	0	0.99101	0.79325	0.58936	1.6568	0	7.7781	1.7673	9.4478	3.3233	10.538	1.4814	1.2879	6.8751	0
325	sp|P01942|HBA_MOUSE Hemoglobin subunit alpha OS=Mus musculus OX=10090 GN=Hba PE=1 SV=2	sp|P01942|HBA_MOUSE	Hba	15 kDa	0.16	[]		0.69216	0	0	0.66575	0	0	1.7681	0.55225	1.0507	0	0	0	3.3233	0	1.4814	1.2879	6.8751	1.459
326	sp|P20029|BIP_MOUSE Endoplasmic reticulum chaperone BiP OS=Mus musculus OX=10090 GN=Hspa5 PE=1 SV=3	sp|P20029|BIP_MOUSE	Hspa5	72 kDa	0.16	[]		1.7107	1.5323	3.4051	0.97968	1.9256	3.9211	12.932	4.3866	1.5462	0	0	0	0	2.4846	2.1799	1.2879	2.2917	1.4175
327	sp|Q91VD9|NDUS1_MOUSE NADH-ubiquinone oxidoreductase 75 kDa subunit, mitochondrial OS=Mus musculus OX=10090 GN=Ndufs1 PE=1 SV=2	sp|Q91VD9|NDUS1_MOUSE	Ndufs1	80 kDa	0.16	[]		0	0	0	0	0	0	2.9468	3.3135	0.52536	0	0	0	0	0	0	0	4.5834	0
328	sp|Q9CQQ7|AT5F1_MOUSE ATP synthase F(0) complex subunit B1, mitochondrial OS=Mus musculus OX=10090 GN=Atp5f1 PE=1 SV=1	sp|Q9CQQ7|AT5F1_MOUSE	Atp5f1	29 kDa	0.16	[]		0	0	0	0	0	0	0	1.1045	0.52536	0	0	0	0	0	0	0	2.2917	0.72951
329	sp|A2ABU4|MYOM3_MOUSE Myomesin-3 OS=Mus musculus OX=10090 GN=Myom3 PE=1 SV=1	sp|A2ABU4|MYOM3_MOUSE	Myom3	162 kDa	0.16	[]		1.3843	1.5772	0	5.9918	0	3.9662	2.3575	2.209	1.0507	0	0	0	1.6617	0	0	0	0	2.1885
330	Cluster of sp|P62960|YBOX1_MOUSE Nuclease-sensitive element-binding protein 1 OS=Mus musculus OX=10090 GN=Ybx1 PE=1 SV=3 (sp|P62960|YBOX1_MOUSE)	sp|P62960|YBOX1_MOUSE [4]	Ybx1	36 kDa	0.16	[]		13.843	10.252	21.579	3.9945	18.829	11.105	5.3043	8.836	1.5761	27.223	8.8367	37.791	4.985	21.076	0	3.8637	13.75	1.459
331	sp|Q8VDJ3|VIGLN_MOUSE Vigilin OS=Mus musculus OX=10090 GN=Hdlbp PE=1 SV=1	sp|Q8VDJ3|VIGLN_MOUSE	Hdlbp	142 kDa	0.16	[]		3.4608	0.78858	4.9043	0	8.9191	1.5865	7.6617	7.7315	0	0	0	0	0	0	0	0	0	0
332	Cluster of sp|Q8R429|AT2A1_MOUSE Sarcoplasmic/endoplasmic reticulum calcium ATPase 1 OS=Mus musculus OX=10090 GN=Atp2a1 PE=1 SV=1 (sp|Q8R429|AT2A1_MOUSE)	sp|Q8R429|AT2A1_MOUSE [4]	Atp2a1	109 kDa	0.16	[]		58.142	55.989	46.101	36.616	53.515	84.878	78.385	108.24	72.499	171.12	77.763	103.93	53.173	89.573	79.994	79.85	146.67	66.385
333	Cluster of sp|P14733|LMNB1_MOUSE Lamin-B1 OS=Mus musculus OX=10090 GN=Lmnb1 PE=1 SV=3 (sp|P14733|LMNB1_MOUSE)	sp|P14733|LMNB1_MOUSE [2]	Lmnb1	67 kDa	0.16	[]		0	0	0	0	0	1.738	0.58936	1.1045	0.52536	0	0	0	0	0	0	0	0	0
334	sp|B2RY56|RBM25_MOUSE RNA-binding protein 25 OS=Mus musculus OX=10090 GN=Rbm25 PE=1 SV=2	sp|B2RY56|RBM25_MOUSE	Rbm25	100 kDa	0.17	[]		1.3843	2.3657	0	0.66575	2.973	0.79325	2.9468	3.8658	0.52536	15.556	3.5347	14.172	1.6617	10.538	0	10.303	29.792	2.1885
335	sp|Q7TNC4-4|LC7L2_MOUSE Isoform 4 of Putative RNA-binding protein Luc7-like 2 OS=Mus musculus OX=10090 GN=Luc7l2	sp|Q7TNC4-4|LC7L2_MOUSE (+1)	Luc7l2	45 kDa	0.17	[]		0.69216	0	2.9426	0	2.973	0	1.7681	2.209	1.5761	19.445	3.5347	9.4478	4.985	21.076	5.9255	9.0154	22.917	2.1885
336	Cluster of sp|Q02789-2|CAC1S_MOUSE Isoform 2 of Voltage-dependent L-type calcium channel subunit alpha-1S OS=Mus musculus OX=10090 GN=Cacna1s (sp|Q02789-2|CAC1S_MOUSE)	sp|Q02789-2|CAC1S_MOUSE [4]	Cacna1s	212 kDa	0.17	[]		0.69216	0.78858	0.98086	0.66575	0	1.5865	1.7681	4.418	0	0	0	0	0	0	0	0	0	0.72951
337	sp|P63325|RS10_MOUSE 40S ribosomal protein S10 OS=Mus musculus OX=10090 GN=Rps10 PE=1 SV=1	sp|P63325|RS10_MOUSE	Rps10	19 kDa	0.17	[]		0.69216	0.78858	3.9235	0.66575	3.9641	1.5865	0.58936	0.55225	0	0	0	0	0	0	0	0	2.2917	0.72951
338	sp|Q9D6J6|NDUV2_MOUSE NADH dehydrogenase [ubiquinone] flavoprotein 2, mitochondrial OS=Mus musculus OX=10090 GN=Ndufv2 PE=1 SV=2	sp|Q9D6J6|NDUV2_MOUSE	Ndufv2	27 kDa	0.17	[]		0	0	0	0	0	0	1.1787	1.6568	0	0	0	0	0	0	0	1.2879	4.5834	0
339	sp|P01642|KV5A9_MOUSE Ig kappa chain V-V region L7 (Fragment) OS=Mus musculus OX=10090 GN=Gm10881 PE=1 SV=1	sp|P01642|KV5A9_MOUSE	Gm10881	13 kDa	0.17	[]		0	0	0.98086	0	0	0	0	0	0	0	0	0	0	0	0	1.2879	4.5834	0
340	sp|P12970|RL7A_MOUSE 60S ribosomal protein L7a OS=Mus musculus OX=10090 GN=Rpl7a PE=1 SV=2	sp|P12970|RL7A_MOUSE	Rpl7a	30 kDa	0.18	[]		0.69216	1.5772	6.866	1.3315	8.9191	3.9662	2.3575	3.3135	0.52536	0	0	0	0	0	0	5.1516	2.2917	0.72951
341	sp|P18760|COF1_MOUSE Cofilin-1 OS=Mus musculus OX=10090 GN=Cfl1 PE=1 SV=3	sp|P18760|COF1_MOUSE	Cfl1	19 kDa	0.18	[]		0	0	0	0	0	0	2.3575	0.55225	0	0	0	0	0	0	0	0	0	0
342	sp|Q9DCW4|ETFB_MOUSE Electron transfer flavoprotein subunit beta OS=Mus musculus OX=10090 GN=Etfb PE=1 SV=3	sp|Q9DCW4|ETFB_MOUSE	Etfb	28 kDa	0.18	[]		0	0	0	0	0	0	2.3575	0.55225	0	0	0	0	0	0	0	0	0	0
343	sp|Q8BL65|ABLM2_MOUSE Actin-binding LIM protein 2 OS=Mus musculus OX=10090 GN=Ablim2 PE=1 SV=1	sp|Q8BL65|ABLM2_MOUSE	Ablim2	68 kDa	0.18	[]		2.0765	0	1.9617	1.3315	1.982	1.5865	2.3575	1.6568	2.6268	3.8891	0	0	0	0	0	0	0	0.72951
344	sp|Q05D44|IF2P_MOUSE Eukaryotic translation initiation factor 5B OS=Mus musculus OX=10090 GN=Eif5b PE=1 SV=2	sp|Q05D44|IF2P_MOUSE	Eif5b	138 kDa	0.18	[]		5.5373	2.3657	16.675	1.9973	11.892	7.9325	4.1255	4.9702	1.0507	50.558	10.604	108.65	8.3083	73.766	16.295	14.167	34.376	1.459
345	sp|Q9D8N0|EF1G_MOUSE Elongation factor 1-gamma OS=Mus musculus OX=10090 GN=Eef1g PE=1 SV=3	sp|Q9D8N0|EF1G_MOUSE	Eef1g	50 kDa	0.18	[]		1.3843	0	1.9617	0	1.982	3.173	2.9468	3.3135	2.6268	0	0	0	0	0	0	0	9.1668	2.918
346	sp|P60843|IF4A1_MOUSE Eukaryotic initiation factor 4A-I OS=Mus musculus OX=10090 GN=Eif4a1 PE=1 SV=1	sp|P60843|IF4A1_MOUSE	Eif4a1	46 kDa	0.18	[]		0	0	0	0	0	0.79325	1.1787	0.55225	0	0	0	0	0	0	0	0	0	0
347	Cluster of sp|Q3TJZ6|FA98A_MOUSE Protein FAM98A OS=Mus musculus OX=10090 GN=Fam98a PE=1 SV=1 (sp|Q3TJZ6|FA98A_MOUSE)	sp|Q3TJZ6|FA98A_MOUSE [2]	Fam98a	55 kDa	0.18	[]		3.4608	0.78858	4.9043	1.3315	2.973	2.3797	1.1787	2.7613	0	0	0	4.7239	0	0	0	0	0	0
348	sp|P62908|RS3_MOUSE 40S ribosomal protein S3 OS=Mus musculus OX=10090 GN=Rps3 PE=1 SV=1	sp|P62908|RS3_MOUSE	Rps3	27 kDa	0.18	[]		1.3843	1.5772	9.8086	0.66575	10.901	3.173	5.8936	4.418	3.1521	0	0	0	0	0	0	5.1516	6.8751	2.918
349	Cluster of sp|Q922U2|K2C5_MOUSE Keratin, type II cytoskeletal 5 OS=Mus musculus OX=10090 GN=Krt5 PE=1 SV=1 (sp|Q922U2|K2C5_MOUSE)	sp|Q922U2|K2C5_MOUSE [20]	Krt5	62 kDa	0.18	[]		15.228	7.8858	33.226	5.9918	32.703	69.811	15.913	13.254	6.3043	93.337	49.486	311.78	51.512	316.14	97.77	33.486	91.668	21.156
350	sp|Q99LJ0|CT2NL_MOUSE CTTNBP2 N-terminal-like protein OS=Mus musculus OX=10090 GN=Cttnbp2nl PE=1 SV=1	sp|Q99LJ0|CT2NL_MOUSE	Cttnbp2nl	70 kDa	0.18	[]		0.69216	0	0.98086	0	1.982	0	1.7681	2.7613	0	0	0	0	0	0	0	0	0	0
351	sp|Q9DBR7|MYPT1_MOUSE Protein phosphatase 1 regulatory subunit 12A OS=Mus musculus OX=10090 GN=Ppp1r12a PE=1 SV=2	sp|Q9DBR7|MYPT1_MOUSE	Ppp1r12a	115 kDa	0.18	[]		1.5123	0.93433	0.18129	0	0.27474	1.0132	0	1.2576	0	0	0	0	0	0	0	0	0	0
352	Cluster of sp|P47857-3|PFKAM_MOUSE Isoform 3 of ATP-dependent 6-phosphofructokinase, muscle type OS=Mus musculus OX=10090 GN=Pfkm (sp|P47857-3|PFKAM_MOUSE)	sp|P47857-3|PFKAM_MOUSE [3]	Pfkm	102 kDa	0.19	[]		21.457	18.137	8.8278	9.9863	11.892	27.764	25.932	27.612	19.438	31.112	17.673	4.7239	8.3083	5.269	11.851	24.47	36.667	18.967
353	sp|P14131|RS16_MOUSE 40S ribosomal protein S16 OS=Mus musculus OX=10090 GN=Rps16 PE=1 SV=4	sp|P14131|RS16_MOUSE	Rps16	16 kDa	0.19	[]		0.69216	0.78858	2.9426	0.66575	2.973	0.79325	0.58936	1.1045	0.52536	0	0	0	0	0	0	1.2879	2.2917	0
354	sp|P62320|SMD3_MOUSE Small nuclear ribonucleoprotein Sm D3 OS=Mus musculus OX=10090 GN=Snrpd3 PE=1 SV=1	sp|P62320|SMD3_MOUSE	Snrpd3	14 kDa	0.19	[]		1.3843	0.78858	2.9426	0	0.99101	2.3797	1.1787	1.1045	0.52536	11.667	1.7673	14.172	1.6617	15.807	2.9627	3.8637	6.8751	0.72951
355	sp|Q62376|RU17_MOUSE U1 small nuclear ribonucleoprotein 70 kDa OS=Mus musculus OX=10090 GN=Snrnp70 PE=1 SV=2	sp|Q62376|RU17_MOUSE	Snrnp70	52 kDa	0.19	[]		3.4608	1.5772	2.9426	1.3315	3.9641	1.5865	3.5362	2.7613	0.52536	23.334	5.302	28.344	4.985	36.883	4.4441	10.303	13.75	0.72951
356	sp|Q9D0F3|LMAN1_MOUSE Protein ERGIC-53 OS=Mus musculus OX=10090 GN=Lman1 PE=1 SV=1	sp|Q9D0F3|LMAN1_MOUSE	Lman1	58 kDa	0.19	[]		0	0	0.98086	0	0.99101	0	1.1787	1.6568	0	0	0	0	0	0	0	0	0	0
357	sp|Q9D023|MPC2_MOUSE Mitochondrial pyruvate carrier 2 OS=Mus musculus OX=10090 GN=Mpc2 PE=1 SV=1	sp|Q9D023|MPC2_MOUSE	Mpc2	14 kDa	0.19	[]		0	0.78858	0	0.66575	0	0.79325	1.7681	1.6568	0.52536	0	0	0	0	0	0	0	2.2917	0
358	sp|Q99KP6|PRP19_MOUSE Pre-mRNA-processing factor 19 OS=Mus musculus OX=10090 GN=Prpf19 PE=1 SV=1	sp|Q99KP6|PRP19_MOUSE	Prpf19	55 kDa	0.2	[]		2.0765	0	0.98086	0	1.982	0.79325	0.58936	1.1045	0	0	0	0	0	0	0	0	0	0
359	sp|Q6PDM2-2|SRSF1_MOUSE Isoform 2 of Serine/arginine-rich splicing factor 1 OS=Mus musculus OX=10090 GN=Srsf1	sp|Q6PDM2-2|SRSF1_MOUSE (+2)	Srsf1	22 kDa	0.2	[]		0.69216	0	1.9617	0.66575	0.99101	0	1.1787	2.7613	0	11.667	3.5347	4.7239	0	5.269	0	3.8637	11.459	0
360	Cluster of sp|Q3UEB3-2|PUF60_MOUSE Isoform 2 of Poly(U)-binding-splicing factor PUF60 OS=Mus musculus OX=10090 GN=Puf60 (sp|Q3UEB3-2|PUF60_MOUSE)	sp|Q3UEB3-2|PUF60_MOUSE [2]	Puf60	59 kDa	0.2	[]		0.69216	0	0.98086	0	0.99101	0	6.483	7.7315	1.5761	19.445	1.7673	23.62	0	31.614	1.4814	20.607	57.293	6.5655
361	sp|Q61879|MYH10_MOUSE Myosin-10 OS=Mus musculus OX=10090 GN=Myh10 PE=1 SV=2	sp|Q61879|MYH10_MOUSE	Myh10	229 kDa	0.2	[]		12.188	5.7904	1.7695	1.6975	1.7546	4.9185	12.78	25.489	9.1953	4.7245	8.5047	0	2.1083	0	12.098	27.233	7.7339	6.189
362	sp|Q9CZ13|QCR1_MOUSE Cytochrome b-c1 complex subunit 1, mitochondrial OS=Mus musculus OX=10090 GN=Uqcrc1 PE=1 SV=2	sp|Q9CZ13|QCR1_MOUSE	Uqcrc1	53 kDa	0.2	[]		0	0	0	0	0	0.79325	2.9468	3.3135	0.52536	0	0	0	0	0	2.9627	5.1516	18.334	0
363	sp|P14148|RL7_MOUSE 60S ribosomal protein L7 OS=Mus musculus OX=10090 GN=Rpl7 PE=1 SV=2	sp|P14148|RL7_MOUSE	Rpl7	31 kDa	0.2	[]		3.4608	1.5772	7.8469	1.9973	7.9281	7.9325	3.5362	6.627	0.52536	0	0	0	0	5.269	1.4814	1.2879	4.5834	0.72951
364	sp|Q8VDD5|MYH9_MOUSE Myosin-9 OS=Mus musculus OX=10090 GN=Myh9 PE=1 SV=4	sp|Q8VDD5|MYH9_MOUSE	Myh9	226 kDa	0.2	[]		71.101	24.147	12.924	13.077	7.5981	34.386	59.649	86.494	39.789	20.963	55.731	0	11.733	0	99.371	137.85	81.258	51.164
365	sp|Q8K3W0-1|BABA2_MOUSE Isoform 1 of BRISC and BRCA1-A complex member 2 OS=Mus musculus OX=10090 GN=Babam2	sp|Q8K3W0-1|BABA2_MOUSE	Babam2	48 kDa	0.2	[]		0.69216	0	2.9426	0	0	0	0.58936	0.55225	0	0	0	0	0	0	0	0	0	0
366	Cluster of sp|P05977|MYL1_MOUSE Myosin light chain 1/3, skeletal muscle isoform OS=Mus musculus OX=10090 GN=Myl1 PE=1 SV=2 (sp|P05977|MYL1_MOUSE)	sp|P05977|MYL1_MOUSE [2]	Myl1	21 kDa	0.2	[]		10.758	15.411	7.6676	29.53	7.7469	9.8795	12.535	10.792	22.947	13.435	23.372	33.917	40.928	37.831	16.763	23.118	12.602	32.094
367	sp|P54071|IDHP_MOUSE Isocitrate dehydrogenase [NADP], mitochondrial OS=Mus musculus OX=10090 GN=Idh2 PE=1 SV=3	sp|P54071|IDHP_MOUSE	Idh2	51 kDa	0.21	[]		0	0	0	0	0	0	4.1255	1.1045	0	0	0	0	0	0	0	1.2879	0	0
368	sp|Q91ZJ5|UGPA_MOUSE UTP--glucose-1-phosphate uridylyltransferase OS=Mus musculus OX=10090 GN=Ugp2 PE=1 SV=3	sp|Q91ZJ5|UGPA_MOUSE	Ugp2	57 kDa	0.21	[]		4.153	5.5201	2.9426	3.3288	3.9641	0.79325	5.3043	6.627	1.0507	0	0	0	0	0	0	2.5758	11.459	0
369	sp|Q8BMF4|ODP2_MOUSE Dihydrolipoyllysine-residue acetyltransferase component of pyruvate dehydrogenase complex, mitochondrial OS=Mus musculus OX=10090 GN=Dlat PE=1 SV=2	sp|Q8BMF4|ODP2_MOUSE	Dlat	68 kDa	0.21	[]		0.69216	1.5772	0.98086	0.66575	0	0	6.483	3.3135	0.52536	19.445	10.604	9.4478	3.3233	10.538	7.4069	9.0154	43.542	2.1885
370	Cluster of sp|Q62167|DDX3X_MOUSE ATP-dependent RNA helicase DDX3X OS=Mus musculus OX=10090 GN=Ddx3x PE=1 SV=3 (sp|Q62167|DDX3X_MOUSE)	sp|Q62167|DDX3X_MOUSE [3]	Ddx3x	73 kDa	0.21	[]		3.4608	1.5772	2.9426	1.7288	5.9461	3.9662	2.9468	3.6431	1.5761	10.099	1.7673	23.62	2.6534	10.538	5.9255	1.2879	2.2917	2.918
371	Cluster of sp|Q6PIE5|AT1A2_MOUSE Sodium/potassium-transporting ATPase subunit alpha-2 OS=Mus musculus OX=10090 GN=Atp1a2 PE=1 SV=1 (sp|Q6PIE5|AT1A2_MOUSE)	sp|Q6PIE5|AT1A2_MOUSE [4]	Atp1a2	112 kDa	0.21	[]		0	0	0.98086	0	0.99101	0	3.5362	6.0747	2.1014	3.8891	1.7673	0	1.6617	5.269	0	5.1516	2.2917	0.72951
372	sp|Q6NVF9|CPSF6_MOUSE Cleavage and polyadenylation specificity factor subunit 6 OS=Mus musculus OX=10090 GN=Cpsf6 PE=1 SV=1	sp|Q6NVF9|CPSF6_MOUSE	Cpsf6	59 kDa	0.21	[]		0.69216	0	0	0	0	0	0	0	0	3.8891	1.7673	9.4478	0	5.269	0	0	6.8751	0
373	Cluster of sp|Q9R1C7-2|PR40A_MOUSE Isoform 2 of Pre-mRNA-processing factor 40 homolog A OS=Mus musculus OX=10090 GN=Prpf40a (sp|Q9R1C7-2|PR40A_MOUSE)	sp|Q9R1C7-2|PR40A_MOUSE [2]	Prpf40a	104 kDa	0.21	[]		0.69216	0	2.9426	0	1.982	0	1.7681	1.1045	0	7.7781	1.7673	14.172	0	10.538	0	7.7275	16.042	1.459
374	sp|P51410|RL9_MOUSE 60S ribosomal protein L9 OS=Mus musculus OX=10090 GN=Rpl9 PE=2 SV=2	sp|P51410|RL9_MOUSE	Rpl9	22 kDa	0.21	[]		0	0	0.98086	0.66575	1.982	0	1.7681	0	1.0507	0	0	0	0	0	0	0	0	0
375	sp|Q8BZX4-2|SREK1_MOUSE Isoform 2 of Splicing regulatory glutamine/lysine-rich protein 1 OS=Mus musculus OX=10090 GN=Srek1	sp|Q8BZX4-2|SREK1_MOUSE	Srek1	69 kDa	0.21	[]		0.69216	0	1.9617	0	0	0	2.9468	3.3135	0	0	0	4.7239	0	5.269	0	6.4395	16.042	0.72951
376	sp|P14685|PSMD3_MOUSE 26S proteasome non-ATPase regulatory subunit 3 OS=Mus musculus OX=10090 GN=Psmd3 PE=1 SV=3	sp|P14685|PSMD3_MOUSE	Psmd3	61 kDa	0.22	[]		0.69216	0	0	0	0	0	2.3575	2.209	0.52536	3.8891	0	0	0	0	0	0	0	0
377	sp|Q61216|MRE11_MOUSE Double-strand break repair protein MRE11 OS=Mus musculus OX=10090 GN=Mre11 PE=1 SV=1	sp|Q61216|MRE11_MOUSE	Mre11	80 kDa	0.22	[]		0.69216	0	1.9617	0	1.982	0	1.7681	3.8658	0	0	0	0	0	0	0	0	0	0
378	Cluster of sp|P09411|PGK1_MOUSE Phosphoglycerate kinase 1 OS=Mus musculus OX=10090 GN=Pgk1 PE=1 SV=4 (sp|P09411|PGK1_MOUSE)	sp|P09411|PGK1_MOUSE [2]	Pgk1	45 kDa	0.22	[]		0	0	0	0	0	0	1.1787	0	0	3.8891	1.7673	0	0	5.269	1.4814	0	0	0
379	sp|Q9D6Z1|NOP56_MOUSE Nucleolar protein 56 OS=Mus musculus OX=10090 GN=Nop56 PE=1 SV=2	sp|Q9D6Z1|NOP56_MOUSE	Nop56	64 kDa	0.22	[]		1.3843	0	4.9043	0.66575	6.9371	0	2.9468	1.1045	0	23.334	1.7673	33.067	4.985	26.345	0	10.303	13.75	0
380	sp|Q9CZU6|CISY_MOUSE Citrate synthase, mitochondrial OS=Mus musculus OX=10090 GN=Cs PE=1 SV=1	sp|Q9CZU6|CISY_MOUSE	Cs	52 kDa	0.22	[]		0	0	0	0	0	0	4.7149	1.1045	0	0	0	0	0	0	0	1.2879	0	0
381	sp|P11087-2|CO1A1_MOUSE Isoform 2 of Collagen alpha-1(I) chain OS=Mus musculus OX=10090 GN=Col1a1	sp|P11087-2|CO1A1_MOUSE	Col1a1	118 kDa	0.23	[]		2.0765	1.5772	0	0.66575	0	1.5865	1.1787	2.209	1.5761	3.8891	3.5347	0	1.6617	0	1.4814	2.5758	4.5834	2.1885
382	sp|Q924X2|CPT1B_MOUSE Carnitine O-palmitoyltransferase 1, muscle isoform OS=Mus musculus OX=10090 GN=Cpt1b PE=1 SV=1	sp|Q924X2|CPT1B_MOUSE	Cpt1b	88 kDa	0.23	[]		5.5373	4.7315	1.9617	2.663	2.973	4.7595	4.1255	7.1793	4.7282	0	5.302	0	3.3233	0	1.4814	2.5758	6.8751	3.6475
383	sp|Q8K310|MATR3_MOUSE Matrin-3 OS=Mus musculus OX=10090 GN=Matr3 PE=1 SV=1	sp|Q8K310|MATR3_MOUSE	Matr3	95 kDa	0.23	[]		2.7687	2.3657	11.77	0.66575	7.9281	0	1.1787	6.0748	0	0	0	0	0	0	0	0	0	0
384	sp|Q9CY58|PAIRB_MOUSE Plasminogen activator inhibitor 1 RNA-binding protein OS=Mus musculus OX=10090 GN=Serbp1 PE=1 SV=2	sp|Q9CY58|PAIRB_MOUSE	Serbp1	45 kDa	0.23	[]		0	0.78858	3.9235	0	4.9551	1.5865	1.1787	0.55225	0	7.7781	5.302	33.067	3.3233	26.345	5.9255	1.2879	9.1668	0
385	Cluster of sp|Q8VH51-2|RBM39_MOUSE Isoform 2 of RNA-binding protein 39 OS=Mus musculus OX=10090 GN=Rbm39 (sp|Q8VH51-2|RBM39_MOUSE)	sp|Q8VH51-2|RBM39_MOUSE [3]	Rbm39	59 kDa	0.23	[]		4.153	2.3657	5.8852	0.66575	6.9371	3.173	3.5362	4.9702	1.5761	23.334	7.0694	28.344	3.3233	26.345	2.9627	10.303	29.792	2.918
386	sp|Q9ERU9|RBP2_MOUSE E3 SUMO-protein ligase RanBP2 OS=Mus musculus OX=10090 GN=Ranbp2 PE=1 SV=2	sp|Q9ERU9|RBP2_MOUSE	Ranbp2	341 kDa	0.23	[]		2.7687	0.78858	6.866	0	5.9461	0	4.1255	3.3135	0	0	0	0	0	0	0	0	0	0
387	sp|Q9ET80|JPH1_MOUSE Junctophilin-1 OS=Mus musculus OX=10090 GN=Jph1 PE=1 SV=1	sp|Q9ET80|JPH1_MOUSE	Jph1	72 kDa	0.23	[]		0.69216	0.78858	0.98086	0	0.99101	2.3797	0.58936	2.209	1.0507	3.8891	0	4.7239	0	0	0	0	2.2917	0
388	sp|P14115|RL27A_MOUSE 60S ribosomal protein L27a OS=Mus musculus OX=10090 GN=Rpl27a PE=1 SV=5	sp|P14115|RL27A_MOUSE	Rpl27a	17 kDa	0.24	[]		1.3843	1.5772	3.9235	1.3315	3.9641	1.5865	1.1787	1.1045	0.52536	7.7781	1.7673	14.172	3.3233	15.807	2.9627	1.2879	4.5834	1.459
389	Cluster of sp|P35550|FBRL_MOUSE rRNA 2'-O-methyltransferase fibrillarin OS=Mus musculus OX=10090 GN=Fbl PE=1 SV=2 (sp|P35550|FBRL_MOUSE)	sp|P35550|FBRL_MOUSE [2]	Fbl	34 kDa	0.24	[]		2.0765	0	6.866	1.3315	4.9551	0.79325	2.9468	1.6568	0	19.445	7.0694	28.344	8.3083	42.152	1.4814	5.1516	16.042	2.918
390	sp|Q62234-2|MYOM1_MOUSE Isoform 2 of Myomesin-1 OS=Mus musculus OX=10090 GN=Myom1	sp|Q62234-2|MYOM1_MOUSE	Myom1	175 kDa	0.24	[]		59.526	67.818	54.928	65.91	57.479	88.051	34.772	37.553	43.079	73.892	79.53	33.067	73.113	15.807	75.55	37.349	25.209	44.5
391	sp|Q99ME9|NOG1_MOUSE Nucleolar GTP-binding protein 1 OS=Mus musculus OX=10090 GN=Gtpbp4 PE=1 SV=3	sp|Q99ME9|NOG1_MOUSE	Gtpbp4	74 kDa	0.24	[]		0.69216	0	1.9617	0	1.982	0	1.7681	2.209	0	0	0	0	0	0	0	0	0	0
392	sp|O54774|AP3D1_MOUSE AP-3 complex subunit delta-1 OS=Mus musculus OX=10090 GN=Ap3d1 PE=1 SV=1	sp|O54774|AP3D1_MOUSE	Ap3d1	135 kDa	0.24	[]		0.69216	1.5772	1.9617	0.66575	3.9641	0.79325	0.58936	0.55225	0	11.667	5.302	0	1.6617	5.269	2.9627	2.5758	0	0
393	sp|O88532|ZFR_MOUSE Zinc finger RNA-binding protein OS=Mus musculus OX=10090 GN=Zfr PE=1 SV=2	sp|O88532|ZFR_MOUSE	Zfr	117 kDa	0.24	[]		1.3843	0	3.9235	0.66575	3.9641	0	0	0	0	0	0	0	0	0	0	0	0	0
394	sp|Q60932-2|VDAC1_MOUSE Isoform Mt-VDAC1 of Voltage-dependent anion-selective channel protein 1 OS=Mus musculus OX=10090 GN=Vdac1	sp|Q60932-2|VDAC1_MOUSE	Vdac1	31 kDa	0.25	[]		1.6113	2.1007	2.2833	2.8813	3.2979	2.6398	4.3188	5.518	3.3244	6.4711	1.1734	0	3.8681	0	0.98352	5.5739	9.9182	2.4277
395	Cluster of sp|P13707|GPDA_MOUSE Glycerol-3-phosphate dehydrogenase [NAD(+)], cytoplasmic OS=Mus musculus OX=10090 GN=Gpd1 PE=1 SV=3 (sp|P13707|GPDA_MOUSE)	sp|P13707|GPDA_MOUSE [3]	Gpd1	38 kDa	0.25	[]		1.3843	1.5772	0	0	0	0	2.9468	3.3135	0	0	0	0	0	5.269	0	2.5758	4.5834	1.459
396	sp|Q80WJ7|LYRIC_MOUSE Protein LYRIC OS=Mus musculus OX=10090 GN=Mtdh PE=1 SV=1	sp|Q80WJ7|LYRIC_MOUSE	Mtdh	64 kDa	0.25	[]		0	0.78858	0.98086	0.66575	3.9641	0.79325	0	0.55225	0	0	0	0	0	5.269	1.4814	0	0	0
397	sp|P16015|CAH3_MOUSE Carbonic anhydrase 3 OS=Mus musculus OX=10090 GN=Ca3 PE=1 SV=3	sp|P16015|CAH3_MOUSE	Ca3	29 kDa	0.25	[]		0	0	0	0	0	0	1.7681	1.1045	0	0	0	0	0	0	0	1.2879	6.8751	0
398	sp|P42125|ECI1_MOUSE Enoyl-CoA delta isomerase 1, mitochondrial OS=Mus musculus OX=10090 GN=Eci1 PE=1 SV=2	sp|P42125|ECI1_MOUSE	Eci1	32 kDa	0.25	[]		0	0	0	0	0	0	1.1787	2.209	0	0	0	0	0	0	0	0	2.2917	0
399	sp|P62900|RL31_MOUSE 60S ribosomal protein L31 OS=Mus musculus OX=10090 GN=Rpl31 PE=1 SV=1	sp|P62900|RL31_MOUSE	Rpl31	14 kDa	0.25	[]		0.69216	0.78858	0.98086	0.66575	0	0.79325	0.58936	0.55225	0.52536	3.8891	0	4.7239	1.6617	0	1.4814	2.5758	0	0.72951
400	sp|Q6Y5D8-2|RHG10_MOUSE Isoform 2 of Rho GTPase-activating protein 10 OS=Mus musculus OX=10090 GN=Arhgap10	sp|Q6Y5D8-2|RHG10_MOUSE (+1)	Arhgap10	87 kDa	0.26	[]		0.69216	0	0.98086	0.66575	0	0	0	0	0	7.7781	1.7673	4.7239	0	26.345	4.4441	0	0	0
401	sp|Q9EPU0-2|RENT1_MOUSE Isoform 2 of Regulator of nonsense transcripts 1 OS=Mus musculus OX=10090 GN=Upf1	sp|Q9EPU0-2|RENT1_MOUSE (+1)	Upf1	123 kDa	0.26	[]		2.7687	0	5.8852	1.3315	6.9371	0	1.7681	1.1045	0	0	0	0	0	0	0	0	0	0
402	sp|Q9D0I9|SYRC_MOUSE Arginine--tRNA ligase, cytoplasmic OS=Mus musculus OX=10090 GN=Rars PE=1 SV=2	sp|Q9D0I9|SYRC_MOUSE	Rars	76 kDa	0.26	[]		0	0	0	0	0	0	2.3575	1.1045	0	0	0	0	0	0	0	0	2.2917	0
403	sp|Q9Z130|HNRDL_MOUSE Heterogeneous nuclear ribonucleoprotein D-like OS=Mus musculus OX=10090 GN=Hnrnpdl PE=1 SV=1	sp|Q9Z130|HNRDL_MOUSE	Hnrnpdl	34 kDa	0.26	[]		0.92236	0	2.2879	0	1.3206	0	0	0.82783	0	0	0	0	0	0	0	0	0	0
404	Cluster of sp|Q60597-3|ODO1_MOUSE Isoform 3 of 2-oxoglutarate dehydrogenase, mitochondrial OS=Mus musculus OX=10090 GN=Ogdh (sp|Q60597-3|ODO1_MOUSE)	sp|Q60597-3|ODO1_MOUSE [2]	Ogdh	118 kDa	0.27	[]		0	0	0	0	0	0	4.1255	6.0747	0.52536	0	0	0	0	0	0	0	9.1668	0
405	sp|P62242|RS8_MOUSE 40S ribosomal protein S8 OS=Mus musculus OX=10090 GN=Rps8 PE=1 SV=2	sp|P62242|RS8_MOUSE	Rps8	24 kDa	0.27	[]		4.153	3.1543	3.9235	1.9973	5.9461	4.7595	2.9468	4.418	1.5761	15.556	5.302	18.896	6.6467	26.345	2.9627	6.4395	11.459	1.459
406	Cluster of sp|Q569Z5|DDX46_MOUSE Probable ATP-dependent RNA helicase DDX46 OS=Mus musculus OX=10090 GN=Ddx46 PE=1 SV=2 (sp|Q569Z5|DDX46_MOUSE)	sp|Q569Z5|DDX46_MOUSE [2]	Ddx46	117 kDa	0.27	[]		5.5373	0	7.8469	0.66575	3.9641	2.3797	5.3043	10.493	1.0507	35.002	10.604	51.963	8.3083	63.228	10.37	21.894	66.46	2.918
407	sp|P97351|RS3A_MOUSE 40S ribosomal protein S3a OS=Mus musculus OX=10090 GN=Rps3a PE=1 SV=3	sp|P97351|RS3A_MOUSE	Rps3a	30 kDa	0.27	[]		0	0	1.9617	0	0	0	0.58936	1.1045	1.0507	0	0	0	0	0	0	1.2879	0	0
408	sp|B2RRE7|OTUD4_MOUSE OTU domain-containing protein 4 OS=Mus musculus OX=10090 GN=Otud4 PE=1 SV=1	sp|B2RRE7|OTUD4_MOUSE	Otud4	123 kDa	0.27	[]		0	0	1.9617	0	0.99101	1.5865	0	0	0	0	0	0	0	0	0	0	0	0
409	sp|Q62425|NDUA4_MOUSE Cytochrome c oxidase subunit NDUFA4 OS=Mus musculus OX=10090 GN=Ndufa4 PE=1 SV=2	sp|Q62425|NDUA4_MOUSE	Ndufa4	9 kDa	0.28	[]		1.3843	1.5772	0.98086	0	0.99101	1.5865	1.1787	1.1045	0.52536	0	0	0	0	0	1.4814	1.2879	2.2917	0
410	sp|Q6NV83-2|SR140_MOUSE Isoform 2 of U2 snRNP-associated SURP motif-containing protein OS=Mus musculus OX=10090 GN=U2surp	sp|Q6NV83-2|SR140_MOUSE (+2)	U2surp	118 kDa	0.28	[]		0.69216	0	1.9617	0	3.9641	0	1.1787	0.55225	0	27.223	1.7673	23.62	0	31.614	1.4814	3.8637	16.042	0
411	sp|Q9JMH9-1|MY18A_MOUSE Isoform 1 of Unconventional myosin-XVIIIa OS=Mus musculus OX=10090 GN=Myo18a	sp|Q9JMH9-1|MY18A_MOUSE (+2)	Myo18a	231 kDa	0.28	[]		2.7687	0	0	0.66575	0.99101	0.79325	2.9468	16.568	0.52536	0	0	0	0	0	0	7.7275	2.2917	1.459
412	sp|Q8VEK3|HNRPU_MOUSE Heterogeneous nuclear ribonucleoprotein U OS=Mus musculus OX=10090 GN=Hnrnpu PE=1 SV=1	sp|Q8VEK3|HNRPU_MOUSE	Hnrnpu	88 kDa	0.28	[]		2.7687	1.5772	7.8469	1.3315	6.9371	2.3797	2.3575	2.209	0	15.556	7.0694	47.239	3.3233	42.152	8.8882	3.8637	18.334	1.459
413	sp|Q62093|SRSF2_MOUSE Serine/arginine-rich splicing factor 2 OS=Mus musculus OX=10090 GN=Srsf2 PE=1 SV=4	sp|Q62093|SRSF2_MOUSE	Srsf2	25 kDa	0.28	[]		0.69216	0	1.9617	0	0.99101	0	0.58936	0.55225	0	7.7781	1.7673	9.4478	0	10.538	1.4814	1.2879	9.1668	0
414	sp|P62751|RL23A_MOUSE 60S ribosomal protein L23a OS=Mus musculus OX=10090 GN=Rpl23a PE=1 SV=1	sp|P62751|RL23A_MOUSE	Rpl23a	18 kDa	0.28	[]		1.3843	0	1.9617	0	0.99101	0.79325	0	1.1045	0.52536	7.7781	1.7673	9.4478	0	15.807	2.9627	5.1516	4.5834	0.72951
415	sp|P29341|PABP1_MOUSE Polyadenylate-binding protein 1 OS=Mus musculus OX=10090 GN=Pabpc1 PE=1 SV=2	sp|P29341|PABP1_MOUSE	Pabpc1	71 kDa	0.28	[]		0.69216	0	4.9043	0	1.982	3.9662	2.3575	4.9702	0	0	0	0	0	0	0	0	0	0
416	sp|Q6PGL7|WASC2_MOUSE WASH complex subunit 2 OS=Mus musculus OX=10090 GN=Washc2 PE=1 SV=1	sp|Q6PGL7|WASC2_MOUSE	Washc2	145 kDa	0.29	[]		2.0765	0.78858	6.866	0	5.9461	0.79325	1.7681	4.9702	0	0	0	0	0	0	0	0	0	0
417	sp|P01644|KV5AB_MOUSE Ig kappa chain V-V region HP R16.7 OS=Mus musculus OX=10090 PE=1 SV=1	sp|P01644|KV5AB_MOUSE (+1)		12 kDa	0.29	[]		0	0	0	0	0	0	0.58936	1.1045	0.52536	0	0	0	0	0	0	1.2879	9.1668	0
418	Cluster of sp|Q02257|PLAK_MOUSE Junction plakoglobin OS=Mus musculus OX=10090 GN=Jup PE=1 SV=3 (sp|Q02257|PLAK_MOUSE)	sp|Q02257|PLAK_MOUSE [2]	Jup	82 kDa	0.29	[]		0.69216	0	1.9617	0	2.973	7.1392	0.58936	0.55225	0	7.7781	1.7673	47.239	3.3233	15.807	7.4069	1.2879	2.2917	0.72951
419	sp|Q9CZX8|RS19_MOUSE 40S ribosomal protein S19 OS=Mus musculus OX=10090 GN=Rps19 PE=1 SV=3	sp|Q9CZX8|RS19_MOUSE	Rps19	16 kDa	0.29	[]		1.3843	0	7.8469	0	1.982	0	0	0.55225	0	0	0	0	0	0	0	0	0	0
420	sp|A0A0B4J1G0|FCGR4_MOUSE Low affinity immunoglobulin gamma Fc region receptor IV OS=Mus musculus OX=10090 GN=Fcgr4 PE=1 SV=1	sp|A0A0B4J1G0|FCGR4_MOUSE	Fcgr4	28 kDa	0.29	[]		0	0	0	0	0	0	1.1787	0.55225	0	0	0	0	0	0	0	1.2879	0	0
421	Cluster of sp|P01751|HVM07_MOUSE Ig heavy chain V region B1-8/186-2 OS=Mus musculus OX=10090 GN=Ighv1-72 PE=1 SV=1 (sp|P01751|HVM07_MOUSE)	sp|P01751|HVM07_MOUSE [4]	Ighv1-72	15 kDa	0.3	[]		0	0	0	0	0	0	1.1787	0.55225	1.0507	3.8891	0	4.7239	0	5.269	0	0	0	1.459
422	sp|Q8BHD7-2|PTBP3_MOUSE Isoform 2 of Polypyrimidine tract-binding protein 3 OS=Mus musculus OX=10090 GN=Ptbp3	sp|Q8BHD7-2|PTBP3_MOUSE	Ptbp3	56 kDa	0.3	[]		0.91847	0	1.3016	0	1.315	0	0	0.73281	0	0	0	0	0	0	0	0	0	0
423	Cluster of sp|Q9D2G2|ODO2_MOUSE Dihydrolipoyllysine-residue succinyltransferase component of 2-oxoglutarate dehydrogenase complex, mitochondrial OS=Mus musculus OX=10090 GN=Dlst PE=1 SV=1 (sp|Q9D2G2|ODO2_MOUSE)	sp|Q9D2G2|ODO2_MOUSE [2]	Dlst	49 kDa	0.3	[]		0.69216	0.78858	0.98086	0.66575	0.99101	1.5865	3.5362	3.8658	1.0507	3.8891	1.7673	9.4478	1.6617	10.538	2.9627	5.1516	6.8751	1.459
424	sp|Q9QZB7|ARP10_MOUSE Actin-related protein 10 OS=Mus musculus OX=10090 GN=Actr10 PE=1 SV=2	sp|Q9QZB7|ARP10_MOUSE	Actr10	46 kDa	0.3	[]		0	0	0	0	0	0	0.58936	1.1045	1.5761	0	0	0	0	0	0	0	0	3.6475
425	sp|O70305|ATX2_MOUSE Ataxin-2 OS=Mus musculus OX=10090 GN=Atxn2 PE=1 SV=1	sp|O70305|ATX2_MOUSE	Atxn2	136 kDa	0.3	[]		0.69216	0	0	0.66575	0	0	0	1.1045	0.52536	0	0	0	0	0	0	0	0	0
426	sp|P29788|VTNC_MOUSE Vitronectin OS=Mus musculus OX=10090 GN=Vtn PE=1 SV=2	sp|P29788|VTNC_MOUSE	Vtn	55 kDa	0.3	[]		0	0	0	0	0	0	1.1787	0	0.52536	0	0	0	0	0	0	1.2879	0	0
427	sp|P26039|TLN1_MOUSE Talin-1 OS=Mus musculus OX=10090 GN=Tln1 PE=1 SV=2	sp|P26039|TLN1_MOUSE	Tln1	270 kDa	0.31	[]		0	0	0.98086	0	0.99101	0	0.99268	0.37792	0	0	1.7673	4.7239	1.6617	5.269	0	0	0	0
428	sp|Q80X50-5|UBP2L_MOUSE Isoform 5 of Ubiquitin-associated protein 2-like OS=Mus musculus OX=10090 GN=Ubap2l	sp|Q80X50-5|UBP2L_MOUSE	Ubap2l	117 kDa	0.31	[]		0.69216	2.3657	3.9235	0.66575	1.982	1.5865	0	0.55225	0	0	0	0	0	5.269	0	0	0	0.72951
429	sp|Q03265|ATPA_MOUSE ATP synthase subunit alpha, mitochondrial OS=Mus musculus OX=10090 GN=Atp5f1a PE=1 SV=1	sp|Q03265|ATPA_MOUSE	Atp5f1a	60 kDa	0.31	[]		17.304	22.869	8.8278	13.315	6.9371	26.177	31.826	23.747	17.862	38.891	26.51	14.172	11.632	15.807	25.183	25.758	73.335	22.615
430	sp|Q7TPW1|NEXN_MOUSE Nexilin OS=Mus musculus OX=10090 GN=Nexn PE=1 SV=3	sp|Q7TPW1|NEXN_MOUSE	Nexn	72 kDa	0.32	[]		0	0	0	0	0	0	1.1787	0	1.0507	0	0	0	0	0	1.4814	0	0	0.72951
431	sp|Q8K2B3|SDHA_MOUSE Succinate dehydrogenase [ubiquinone] flavoprotein subunit, mitochondrial OS=Mus musculus OX=10090 GN=Sdha PE=1 SV=1	sp|Q8K2B3|SDHA_MOUSE	Sdha	73 kDa	0.32	[]		0	0	0	0	0	0	2.3575	1.6568	1.0507	0	0	0	0	0	0	0	9.1668	0.72951
432	sp|P26369|U2AF2_MOUSE Splicing factor U2AF 65 kDa subunit OS=Mus musculus OX=10090 GN=U2af2 PE=1 SV=3	sp|P26369|U2AF2_MOUSE	U2af2	54 kDa	0.32	[]		5.5373	2.3657	9.8086	1.9973	8.9191	1.5865	8.2511	8.2838	1.5761	46.669	10.604	47.239	4.985	73.766	7.4069	19.319	52.709	5.836
433	Cluster of sp|Q9Z1E4|GYS1_MOUSE Glycogen [starch] synthase, muscle OS=Mus musculus OX=10090 GN=Gys1 PE=1 SV=2 (sp|Q9Z1E4|GYS1_MOUSE)	sp|Q9Z1E4|GYS1_MOUSE [2]	Gys1	84 kDa	0.33	[]		1.3843	3.1543	1.9617	0.66575	0	4.7595	5.3043	8.2838	3.6775	0	1.7673	0	0	0	0	3.8637	27.5	0.72951
434	sp|Q9D8E6|RL4_MOUSE 60S ribosomal protein L4 OS=Mus musculus OX=10090 GN=Rpl4 PE=1 SV=3	sp|Q9D8E6|RL4_MOUSE	Rpl4	47 kDa	0.33	[]		1.3843	0.78858	8.8278	1.9973	10.901	4.7595	4.7149	4.418	1.0507	0	0	0	0	0	1.4814	3.8637	11.459	0
435	sp|Q8VHN7|GPR98_MOUSE G-protein coupled receptor 98 OS=Mus musculus OX=10090 GN=Gpr98 PE=2 SV=1	sp|Q8VHN7|GPR98_MOUSE	Gpr98	687 kDa	0.33	[]		0	0	0	0	0	0	0	0	0	3.8891	1.7673	0	1.6617	5.269	0	0	4.5834	0.72951
436	sp|P14824|ANXA6_MOUSE Annexin A6 OS=Mus musculus OX=10090 GN=Anxa6 PE=1 SV=3	sp|P14824|ANXA6_MOUSE	Anxa6	76 kDa	0.34	[]		5.5373	0	0.98086	0	1.9794	0	5.8936	3.8658	0.52536	0	1.7626	0	0	0	0	5.1516	2.2917	0
437	sp|Q9CQF3|CPSF5_MOUSE Cleavage and polyadenylation specificity factor subunit 5 OS=Mus musculus OX=10090 GN=Nudt21 PE=1 SV=1	sp|Q9CQF3|CPSF5_MOUSE	Nudt21	26 kDa	0.34	[]		0.69216	0	4.9043	0	1.982	1.5865	0.58936	2.209	0	15.556	1.7673	9.4478	0	15.807	7.4069	2.5758	13.75	0
438	Cluster of sp|P17427|AP2A2_MOUSE AP-2 complex subunit alpha-2 OS=Mus musculus OX=10090 GN=Ap2a2 PE=1 SV=2 (sp|P17427|AP2A2_MOUSE)	sp|P17427|AP2A2_MOUSE [3]	Ap2a2	104 kDa	0.34	[]		0	0	0	0	0	0	0.58936	4.418	0	0	0	0	0	0	0	1.2879	0	0
439	sp|Q60847-2|COCA1_MOUSE Isoform 2 of Collagen alpha-1(XII) chain OS=Mus musculus OX=10090 GN=Col12a1	sp|Q60847-2|COCA1_MOUSE (+2)	Col12a1	334 kDa	0.34	[]		17.996	10.252	1.9617	29.959	0.99101	19.831	15.913	6.627	8.4057	0	1.7673	0	24.925	0	29.627	11.591	0	9.4836
440	sp|E9Q557|DESP_MOUSE Desmoplakin OS=Mus musculus OX=10090 GN=Dsp PE=1 SV=1	sp|E9Q557|DESP_MOUSE	Dsp	333 kDa	0.34	[]		0	0	0.98086	0	0.99101	7.9325	0.58936	0.55225	0	7.7781	1.7673	80.307	4.985	21.076	17.776	0	4.5834	0
441	sp|Q9CYR0|SSBP_MOUSE Single-stranded DNA-binding protein, mitochondrial OS=Mus musculus OX=10090 GN=Ssbp1 PE=1 SV=1	sp|Q9CYR0|SSBP_MOUSE	Ssbp1	17 kDa	0.34	[]		0.69216	0	0.98086	0	0	0	0	1.6568	0	0	0	0	0	0	0	0	0	0
442	Cluster of sp|P48962|ADT1_MOUSE ADP/ATP translocase 1 OS=Mus musculus OX=10090 GN=Slc25a4 PE=1 SV=4 (sp|P48962|ADT1_MOUSE)	sp|P48962|ADT1_MOUSE [3]	Slc25a4	33 kDa	0.35	[]		26.994	22.08	20.598	19.973	22.793	34.11	27.111	37.553	21.014	54.447	24.743	56.687	23.263	68.497	37.034	29.622	50.418	20.426
443	sp|Q99KI0|ACON_MOUSE Aconitate hydratase, mitochondrial OS=Mus musculus OX=10090 GN=Aco2 PE=1 SV=1	sp|Q99KI0|ACON_MOUSE	Aco2	85 kDa	0.36	[]		0	0	0	0	0	0	16.502	3.8658	0	3.8891	0	0	0	5.269	0	3.8637	2.2917	0
444	sp|P20801|TNNC2_MOUSE Troponin C, skeletal muscle OS=Mus musculus OX=10090 GN=Tnnc2 PE=1 SV=2	sp|P20801|TNNC2_MOUSE	Tnnc2	18 kDa	0.36	[]		5.5373	3.9429	1.9617	11.984	1.982	2.3797	6.483	3.8658	8.9311	0	0	0	16.617	0	4.4441	9.0154	4.5834	10.943
445	sp|Q9Z0R4|ITSN1_MOUSE Intersectin-1 OS=Mus musculus OX=10090 GN=Itsn1 PE=1 SV=2	sp|Q9Z0R4|ITSN1_MOUSE	Itsn1	194 kDa	0.36	[]		0.69216	0	1.9617	0	0.99101	0.79325	0.58936	3.8658	0	0	0	0	0	0	0	0	0	0
446	Cluster of sp|P01665|KV3AD_MOUSE Ig kappa chain V-III region PC 7043 OS=Mus musculus OX=10090 PE=1 SV=1 (sp|P01665|KV3AD_MOUSE)	sp|P01665|KV3AD_MOUSE [6]		12 kDa	0.36	[]		0	0	0	0	0	0	0.58936	0	0.52536	0	1.7673	0	0	0	0	3.8637	0	0.72951
447	sp|Q99K48|NONO_MOUSE Non-POU domain-containing octamer-binding protein OS=Mus musculus OX=10090 GN=Nono PE=1 SV=3	sp|Q99K48|NONO_MOUSE	Nono	55 kDa	0.37	[]		1.3843	0	0.98086	0	1.982	0	0.58936	0	0	0	0	0	0	0	0	0	0	0
448	sp|O88492-2|PLIN4_MOUSE Isoform 2 of Perilipin-4 OS=Mus musculus OX=10090 GN=Plin4	sp|O88492-2|PLIN4_MOUSE	Plin4	101 kDa	0.37	[]		1.3843	1.5772	0.98086	0	0.99101	3.173	0	5.5225	0.52536	0	0	0	0	0	0	0	0	0
449	sp|Q04750|TOP1_MOUSE DNA topoisomerase 1 OS=Mus musculus OX=10090 GN=Top1 PE=1 SV=2	sp|Q04750|TOP1_MOUSE	Top1	91 kDa	0.37	[]		0	0	0.98086	0	0.99101	0	2.3575	1.1045	0	0	0	9.4478	0	5.269	0	11.591	6.8751	0
450	sp|Q91YT0|NDUV1_MOUSE NADH dehydrogenase [ubiquinone] flavoprotein 1, mitochondrial OS=Mus musculus OX=10090 GN=Ndufv1 PE=1 SV=1	sp|Q91YT0|NDUV1_MOUSE	Ndufv1	51 kDa	0.37	[]		0	0	0	0	0	0	1.1787	1.6568	0.52536	0	0	0	0	0	0	0	4.5834	0
451	sp|Q9JLC8-3|SACS_MOUSE Isoform 3 of Sacsin OS=Mus musculus OX=10090 GN=Sacs	sp|Q9JLC8-3|SACS_MOUSE (+1)	Sacs	520 kDa	0.37	[]		4.153	0.78858	20.598	0.66575	20.811	5.5527	2.3575	17.12	0.52536	0	0	0	0	0	0	0	0	0
452	sp|Q9Z1X4-3|ILF3_MOUSE Isoform 3 of Interleukin enhancer-binding factor 3 OS=Mus musculus OX=10090 GN=Ilf3	sp|Q9Z1X4-3|ILF3_MOUSE (+1)	Ilf3	98 kDa	0.37	[]		1.3843	0	6.866	0.66575	6.9371	0.79325	0.58936	2.7613	0	0	0	0	0	0	0	0	0	0
453	Cluster of sp|P26041|MOES_MOUSE Moesin OS=Mus musculus OX=10090 GN=Msn PE=1 SV=3 (sp|P26041|MOES_MOUSE)	sp|P26041|MOES_MOUSE [3]	Msn	68 kDa	0.37	[]		1.3843	0	0	0	0	0.79325	2.9468	1.6568	0	0	0	0	0	5.269	1.4814	2.5758	2.2917	0
454	sp|P97461|RS5_MOUSE 40S ribosomal protein S5 OS=Mus musculus OX=10090 GN=Rps5 PE=1 SV=3	sp|P97461|RS5_MOUSE	Rps5	23 kDa	0.38	[]		0	0	2.9426	0	3.9641	0.79325	0	0	0	0	0	0	0	0	0	0	0	0
455	sp|Q6A0A9|F120A_MOUSE Constitutive coactivator of PPAR-gamma-like protein 1 OS=Mus musculus OX=10090 GN=FAM120A PE=1 SV=2	sp|Q6A0A9|F120A_MOUSE	FAM120A	122 kDa	0.38	[]		0.69216	0	2.9426	0	0	0	0	1.1045	0	0	0	0	0	0	1.4814	0	0	0
456	sp|P09542|MYL3_MOUSE Myosin light chain 3 OS=Mus musculus OX=10090 GN=Myl3 PE=1 SV=4	sp|P09542|MYL3_MOUSE	Myl3	22 kDa	0.38	[]		3.18	2.0458	0.84897	5.6032	0.85775	1.1908	4.9053	3.0895	4.7065	1.9489	3.941	5.8101	12.473	6.4805	2.0245	6.1532	1.1485	3.6854
457	Cluster of sp|P58774|TPM2_MOUSE Tropomyosin beta chain OS=Mus musculus OX=10090 GN=Tpm2 PE=1 SV=1 (sp|P58774|TPM2_MOUSE)	sp|P58774|TPM2_MOUSE [4]	Tpm2	33 kDa	0.39	[]		37.377	31.543	14.713	43.94	16.847	13.485	28.289	27.06	56.213	46.669	49.486	47.239	108.01	52.69	29.627	60.532	16.042	94.836
458	Cluster of sp|Q64475|H2B1B_MOUSE Histone H2B type 1-B OS=Mus musculus OX=10090 GN=Hist1h2bb PE=1 SV=3 (sp|Q64475|H2B1B_MOUSE)	sp|Q64475|H2B1B_MOUSE [6]	Hist1h2bb	14 kDa	0.39	[]		3.4608	3.9429	4.9043	4.6603	5.9461	6.346	1.7681	2.7613	0.52536	3.8891	3.5347	9.4478	3.3233	21.076	2.9627	2.5758	2.2917	0.72951
459	sp|E5FYH1|TOPZ1_MOUSE Testis- and ovary-specific PAZ domain-containing protein 1 OS=Mus musculus OX=10090 GN=Topaz1 PE=2 SV=1	sp|E5FYH1|TOPZ1_MOUSE	Topaz1	185 kDa	0.39	[]		0	0	1.9617	0	0	0.79325	0	0	0	0	0	9.4478	0	10.538	4.4441	1.2879	2.2917	0
460	sp|P19253|RL13A_MOUSE 60S ribosomal protein L13a OS=Mus musculus OX=10090 GN=Rpl13a PE=1 SV=4	sp|P19253|RL13A_MOUSE	Rpl13a	23 kDa	0.39	[]		0	0	2.9426	1.3315	2.973	0	0.58936	0.55225	0.52536	0	0	0	0	0	0	0	0	0.72951
461	Cluster of sp|P60710|ACTB_MOUSE Actin, cytoplasmic 1 OS=Mus musculus OX=10090 GN=Actb PE=1 SV=1 (sp|P60710|ACTB_MOUSE)	sp|P60710|ACTB_MOUSE [4]	Actb	42 kDa	0.39	[]		84.444	100.15	57.871	167.1	46.578	88.844	120.23	80.076	404	155.56	205.01	160.61	199.4	173.88	216.28	208.64	100.84	389.56
462	sp|P61979-2|HNRPK_MOUSE Isoform 2 of Heterogeneous nuclear ribonucleoprotein K OS=Mus musculus OX=10090 GN=Hnrnpk	sp|P61979-2|HNRPK_MOUSE (+2)	Hnrnpk	51 kDa	0.4	[]		1.3843	0	5.8852	0.66575	3.9641	0.79325	4.1255	4.9702	1.0507	0	0	0	0	0	0	0	6.8751	0.72951
463	sp|P17225|PTBP1_MOUSE Polypyrimidine tract-binding protein 1 OS=Mus musculus OX=10090 GN=Ptbp1 PE=1 SV=2	sp|P17225|PTBP1_MOUSE	Ptbp1	56 kDa	0.4	[]		1.695	0	3.3829	0	4.4089	0	1.4433	2.4569	0	0	0	0	0	0	0	0	0	0
464	sp|P32067|LA_MOUSE Lupus La protein homolog OS=Mus musculus OX=10090 GN=Ssb PE=1 SV=1	sp|P32067|LA_MOUSE	Ssb	48 kDa	0.4	[]		0.69216	0	3.9235	0.66575	3.9641	0	0	1.1045	0	0	0	0	0	0	0	0	0	0
465	sp|Q61656|DDX5_MOUSE Probable ATP-dependent RNA helicase DDX5 OS=Mus musculus OX=10090 GN=Ddx5 PE=1 SV=2	sp|Q61656|DDX5_MOUSE	Ddx5	69 kDa	0.4	[]		0.69216	1.2479	0	0.3878	0.99101	0	2.9468	3.3135	0.52536	0	0	4.7239	0	0	0	1.2879	0	1.1544
466	Cluster of sp|Q6PCP5|MFF_MOUSE Mitochondrial fission factor OS=Mus musculus OX=10090 GN=Mff PE=1 SV=1 (sp|Q6PCP5|MFF_MOUSE)	sp|Q6PCP5|MFF_MOUSE [2]	Mff	33 kDa	0.4	[]		0.69216	0	5.8852	0	2.973	0	0	0	0	0	0	0	0	0	0	0	0	0
467	sp|Q9R0U0-2|SRS10_MOUSE Isoform 2 of Serine/arginine-rich splicing factor 10 OS=Mus musculus OX=10090 GN=Srsf10	sp|Q9R0U0-2|SRS10_MOUSE (+1)	Srsf10	31 kDa	0.4	[]		1.3843	0	0	0.66575	1.982	0.79325	0.58936	2.209	0	7.7781	3.5347	0	1.6617	5.269	1.4814	2.5758	6.8751	0.72951
468	sp|Q9DCX2|ATP5H_MOUSE ATP synthase subunit d, mitochondrial OS=Mus musculus OX=10090 GN=Atp5h PE=1 SV=3	sp|Q9DCX2|ATP5H_MOUSE	Atp5h	19 kDa	0.41	[]		0	0	0	0	0	0	2.3575	0	0.52536	0	0	0	0	0	0	0	2.2917	0
469	Cluster of sp|P02088|HBB1_MOUSE Hemoglobin subunit beta-1 OS=Mus musculus OX=10090 GN=Hbb-b1 PE=1 SV=2 (sp|P02088|HBB1_MOUSE)	sp|P02088|HBB1_MOUSE [2]	Hbb-b1	16 kDa	0.41	[]		0	0	0	0.66575	0	0	0.58936	1.1045	0	0	0	0	0	0	0	0	13.75	0.72951
470	sp|Q6ZWX6|IF2A_MOUSE Eukaryotic translation initiation factor 2 subunit 1 OS=Mus musculus OX=10090 GN=Eif2s1 PE=1 SV=3	sp|Q6ZWX6|IF2A_MOUSE	Eif2s1	36 kDa	0.41	[]		0.69216	0	0.98086	0	1.982	0.79325	0	0	0	0	0	0	0	0	0	0	2.2917	0
471	Cluster of sp|P11798|KCC2A_MOUSE Calcium/calmodulin-dependent protein kinase type II subunit alpha OS=Mus musculus OX=10090 GN=Camk2a PE=1 SV=2 (sp|P11798|KCC2A_MOUSE)	sp|P11798|KCC2A_MOUSE [7]	Camk2a	54 kDa	0.42	[]		2.0765	0	1.9617	0.66575	1.982	2.3797	4.1255	8.836	2.6268	0	0	4.7239	0	0	4.4441	1.2879	16.042	2.918
472	sp|A2RTL5|RSRC2_MOUSE Arginine/serine-rich coiled-coil protein 2 OS=Mus musculus OX=10090 GN=Rsrc2 PE=2 SV=1	sp|A2RTL5|RSRC2_MOUSE	Rsrc2	44 kDa	0.42	[]		0	0	0	0	0	0	0.58936	0.55225	0	0	0	4.7239	0	0	0	1.2879	4.5834	0
473	sp|Q9WVK0|ATRAP_MOUSE Type-1 angiotensin II receptor-associated protein OS=Mus musculus OX=10090 GN=Agtrap PE=1 SV=2	sp|Q9WVK0|ATRAP_MOUSE	Agtrap	18 kDa	0.42	[]		0.69216	0.78858	0	0	0	0.79325	0	1.1045	0	0	0	0	0	0	0	0	0	0
474	sp|P0CG49|UBB_MOUSE Polyubiquitin-B OS=Mus musculus OX=10090 GN=Ubb PE=2 SV=1	sp|P0CG49|UBB_MOUSE (+3)	Ubb	34 kDa	0.43	[]		2.7687	0.78858	1.9617	2.663	1.982	2.3797	0.58936	1.6568	1.5761	3.8891	0	9.4478	3.3233	5.269	2.9627	2.5758	2.2917	1.459
475	sp|Q60737|CSK21_MOUSE Casein kinase II subunit alpha OS=Mus musculus OX=10090 GN=Csnk2a1 PE=1 SV=2	sp|Q60737|CSK21_MOUSE	Csnk2a1	45 kDa	0.44	[]		0	0.78858	0	0	0	0.68455	2.3575	3.2378	0.52536	11.667	1.7673	0	0	0	0	1.2879	6.8751	0
476	sp|Q9D051|ODPB_MOUSE Pyruvate dehydrogenase E1 component subunit beta, mitochondrial OS=Mus musculus OX=10090 GN=Pdhb PE=1 SV=1	sp|Q9D051|ODPB_MOUSE	Pdhb	39 kDa	0.44	[]		3.4608	2.3657	1.9617	1.3315	0.99101	3.173	12.377	13.806	2.6268	7.7781	5.302	4.7239	0	10.538	13.332	7.7275	41.251	2.1885
477	Cluster of sp|Q9Z1N5|DX39B_MOUSE Spliceosome RNA helicase Ddx39b OS=Mus musculus OX=10090 GN=Ddx39b PE=1 SV=1 (sp|Q9Z1N5|DX39B_MOUSE)	sp|Q9Z1N5|DX39B_MOUSE [2]	Ddx39b	49 kDa	0.45	[]		0	0	3.9235	0.66575	3.9641	0	0	0	0	0	0	0	0	0	0	0	0	0
478	sp|P23927|CRYAB_MOUSE Alpha-crystallin B chain OS=Mus musculus OX=10090 GN=Cryab PE=1 SV=2	sp|P23927|CRYAB_MOUSE	Cryab	20 kDa	0.45	[]		4.153	4.7315	2.9426	2.663	2.973	5.5527	3.5362	6.0748	4.7282	3.8891	3.5347	0	3.3233	0	4.4441	3.8637	6.8751	3.6475
479	sp|O35286|DHX15_MOUSE Pre-mRNA-splicing factor ATP-dependent RNA helicase DHX15 OS=Mus musculus OX=10090 GN=Dhx15 PE=1 SV=2	sp|O35286|DHX15_MOUSE	Dhx15	91 kDa	0.46	[]		0	0	0	0	0.99101	0.79325	0.58936	0.55225	0	0	0	4.7239	0	0	0	1.2879	9.1668	0
480	Cluster of sp|Q9DBG3-2|AP2B1_MOUSE Isoform 2 of AP-2 complex subunit beta OS=Mus musculus OX=10090 GN=Ap2b1 (sp|Q9DBG3-2|AP2B1_MOUSE)	sp|Q9DBG3-2|AP2B1_MOUSE [3]	Ap2b1	106 kDa	0.46	[]		0	0	0	0	0	0	0	3.8658	0	0	0	0	0	0	0	0	0	0
481	sp|Q9QYG0-2|NDRG2_MOUSE Isoform 2 of Protein NDRG2 OS=Mus musculus OX=10090 GN=Ndrg2	sp|Q9QYG0-2|NDRG2_MOUSE (+1)	Ndrg2	39 kDa	0.46	[]		0	0	0	0	0	0	0	2.209	0	0	0	0	0	0	0	0	0	0
482	sp|Q8BML9|SYQ_MOUSE Glutamine--tRNA ligase OS=Mus musculus OX=10090 GN=Qars PE=1 SV=1	sp|Q8BML9|SYQ_MOUSE	Qars	88 kDa	0.46	[]		0	0	0	0	0	0	0	1.1045	0	0	0	0	0	0	0	0	0	0
483	sp|Q8BMJ2|SYLC_MOUSE Leucine--tRNA ligase, cytoplasmic OS=Mus musculus OX=10090 GN=Lars PE=1 SV=2	sp|Q8BMJ2|SYLC_MOUSE	Lars	134 kDa	0.46	[]		0	0	0	0	0	0	0	1.1045	0	0	0	0	0	0	0	0	0	0
484	sp|Q61029-2|LAP2B_MOUSE Isoform Delta of Lamina-associated polypeptide 2, isoforms beta/delta/epsilon/gamma OS=Mus musculus OX=10090 GN=Tmpo	sp|Q61029-2|LAP2B_MOUSE (+2)	Tmpo	43 kDa	0.46	[]		0	0	0	0	0	0	0	1.1045	0	0	0	0	0	0	0	0	0	0
485	sp|Q9CQN1|TRAP1_MOUSE Heat shock protein 75 kDa, mitochondrial OS=Mus musculus OX=10090 GN=Trap1 PE=1 SV=1	sp|Q9CQN1|TRAP1_MOUSE	Trap1	80 kDa	0.46	[]		0	0	0	0	0	0	0	1.1045	0	0	0	0	0	0	0	0	0	0
486	sp|Q9R062|GLYG_MOUSE Glycogenin-1 OS=Mus musculus OX=10090 GN=Gyg1 PE=1 SV=3	sp|Q9R062|GLYG_MOUSE	Gyg1	37 kDa	0.46	[]		0	0	0	0	0	0	0	1.1045	0	0	0	0	0	0	0	0	0	0
487	sp|Q8CGK3|LONM_MOUSE Lon protease homolog, mitochondrial OS=Mus musculus OX=10090 GN=Lonp1 PE=1 SV=2	sp|Q8CGK3|LONM_MOUSE	Lonp1	106 kDa	0.46	[]		0	0	0	0	0	0	0	1.1045	0	0	0	0	0	0	0	0	0	0
488	sp|P19783|COX41_MOUSE Cytochrome c oxidase subunit 4 isoform 1, mitochondrial OS=Mus musculus OX=10090 GN=Cox4i1 PE=1 SV=2	sp|P19783|COX41_MOUSE	Cox4i1	20 kDa	0.46	[]		0	0	0	0	0	0	0	1.1045	0	0	0	0	0	0	0	0	0	0
489	Cluster of sp|Q9WV55|VAPA_MOUSE Vesicle-associated membrane protein-associated protein A OS=Mus musculus OX=10090 GN=Vapa PE=1 SV=2 (sp|Q9WV55|VAPA_MOUSE)	sp|Q9WV55|VAPA_MOUSE [2]	Vapa	28 kDa	0.46	[]		0	0	0	0	0	0	0	1.1045	0	0	0	0	0	0	0	0	0	0
490	sp|Q71LX4|TLN2_MOUSE Talin-2 OS=Mus musculus OX=10090 GN=Tln2 PE=1 SV=3	sp|Q71LX4|TLN2_MOUSE	Tln2	254 kDa	0.46	[]		0	0	0	0	0	0	0	0.72658	0	0	0	0	0	0	0	0	0	0
491	sp|P01723|LV1A_MOUSE Ig lambda-1 chain V region OS=Mus musculus OX=10090 PE=1 SV=2	sp|P01723|LV1A_MOUSE (+1)		12 kDa	0.46	[]		0	0	0	0	0	0	0	0	0	0	0	0	0	0	0	0	0	1.459
492	sp|Q8BUZ1|ABRA_MOUSE Actin-binding Rho-activating protein OS=Mus musculus OX=10090 GN=Abra PE=1 SV=1	sp|Q8BUZ1|ABRA_MOUSE	Abra	43 kDa	0.46	[]		0	0	0	0	0	0	0	0	0	0	0	0	0	0	0	0	0	1.459
493	sp|Q8CG16|C1RA_MOUSE Complement C1r-A subcomponent OS=Mus musculus OX=10090 GN=C1ra PE=1 SV=1	sp|Q8CG16|C1RA_MOUSE	C1ra	80 kDa	0.46	[]		0	0	0	0	0	0	0	0	0	0	0	0	0	0	0	2.5758	0	0
494	sp|Q9JKF1|IQGA1_MOUSE Ras GTPase-activating-like protein IQGAP1 OS=Mus musculus OX=10090 GN=Iqgap1 PE=1 SV=2	sp|Q9JKF1|IQGA1_MOUSE	Iqgap1	189 kDa	0.46	[]		0	0	0	0	0	0	1.7681	0	0	0	0	0	0	0	0	0	0	0
495	sp|P51174|ACADL_MOUSE Long-chain specific acyl-CoA dehydrogenase, mitochondrial OS=Mus musculus OX=10090 GN=Acadl PE=1 SV=2	sp|P51174|ACADL_MOUSE	Acadl	48 kDa	0.46	[]		0	0	0	0	0	0	1.7681	0	0	0	0	0	0	0	0	0	0	0
496	sp|Q9JKR6|HYOU1_MOUSE Hypoxia up-regulated protein 1 OS=Mus musculus OX=10090 GN=Hyou1 PE=1 SV=1	sp|Q9JKR6|HYOU1_MOUSE	Hyou1	111 kDa	0.46	[]		0	0	0	0	0	0	1.7681	0	0	0	0	0	0	0	0	0	0	0
497	sp|Q9JHI5|IVD_MOUSE Isovaleryl-CoA dehydrogenase, mitochondrial OS=Mus musculus OX=10090 GN=Ivd PE=1 SV=1	sp|Q9JHI5|IVD_MOUSE	Ivd	46 kDa	0.46	[]		0	0	0	0	0	0	1.7681	0	0	0	0	0	0	0	0	0	0	0
498	sp|P97807-2|FUMH_MOUSE Isoform Cytoplasmic of Fumarate hydratase, mitochondrial OS=Mus musculus OX=10090 GN=Fh	sp|P97807-2|FUMH_MOUSE (+1)	Fh	50 kDa	0.46	[]		0	0	0	0	0	0	1.7681	0	0	0	0	0	0	0	0	0	0	0
499	sp|Q9CWZ3-2|RBM8A_MOUSE Isoform 2 of RNA-binding protein 8A OS=Mus musculus OX=10090 GN=Rbm8a	sp|Q9CWZ3-2|RBM8A_MOUSE (+1)	Rbm8a	20 kDa	0.46	[]		0	0	1.9617	0	0	0	0	0	0	0	0	0	0	0	0	0	0	0
500	sp|Q8K2I9-2|FBH1_MOUSE Isoform 2 of F-box DNA helicase 1 OS=Mus musculus OX=10090 GN=Fbxo18	sp|Q8K2I9-2|FBH1_MOUSE (+1)	Fbxo18	93 kDa	0.46	[]		0	0	0	0	0	0	0	0	0	0	0	0	0	10.538	0	0	0	0
501	sp|P09103|PDIA1_MOUSE Protein disulfide-isomerase OS=Mus musculus OX=10090 GN=P4hb PE=1 SV=2	sp|P09103|PDIA1_MOUSE	P4hb	57 kDa	0.46	[]		0	0	0	0	0	0	4.1255	0	0	0	0	0	0	0	0	0	0	0
502	sp|Q99JB8|PACN3_MOUSE Protein kinase C and casein kinase II substrate protein 3 OS=Mus musculus OX=10090 GN=Pacsin3 PE=1 SV=1	sp|Q99JB8|PACN3_MOUSE	Pacsin3	49 kDa	0.46	[]		0	0	0	0	0	0	0	1.6568	0	0	0	0	0	0	0	0	0	0
503	sp|P58871|TB182_MOUSE 182 kDa tankyrase-1-binding protein OS=Mus musculus OX=10090 GN=Tnks1bp1 PE=1 SV=2	sp|P58871|TB182_MOUSE	Tnks1bp1	182 kDa	0.46	[]		1.3843	0	0	0	0	0	0	0	0	0	0	0	0	0	0	0	0	0
504	sp|Q9JIX8-4|ACINU_MOUSE Isoform 4 of Apoptotic chromatin condensation inducer in the nucleus OS=Mus musculus OX=10090 GN=Acin1	sp|Q9JIX8-4|ACINU_MOUSE (+1)	Acin1	146 kDa	0.46	[]		0	0	0	0	0	0	0	0	0	0	0	0	0	0	0	0	4.5834	0
505	sp|Q9DBU6|RSRC1_MOUSE Serine/Arginine-related protein 53 OS=Mus musculus OX=10090 GN=Rsrc1 PE=1 SV=1	sp|Q9DBU6|RSRC1_MOUSE	Rsrc1	39 kDa	0.46	[]		0	0	0	0	0	0	0	0	0	0	0	0	0	0	0	0	4.5834	0
506	sp|P62700|YPEL5_MOUSE Protein yippee-like 5 OS=Mus musculus OX=10090 GN=Ypel5 PE=1 SV=1	sp|P62700|YPEL5_MOUSE	Ypel5	14 kDa	0.46	[]		0	0	0	0	0	1.5865	0	0	0	0	0	0	0	0	0	0	0	0
507	sp|Q80X72|LRC15_MOUSE Leucine-rich repeat-containing protein 15 OS=Mus musculus OX=10090 GN=Lrrc15 PE=2 SV=1	sp|Q80X72|LRC15_MOUSE	Lrrc15	64 kDa	0.46	[]		0	0	0	0	0	1.5865	0	0	0	0	0	0	0	0	0	0	0	0
508	sp|Q8BGH2|SAM50_MOUSE Sorting and assembly machinery component 50 homolog OS=Mus musculus OX=10090 GN=Samm50 PE=1 SV=1	sp|Q8BGH2|SAM50_MOUSE	Samm50	52 kDa	0.46	[]		0	0	0	0	0	0	1.1787	0	0	0	0	0	0	0	0	0	0	0
509	sp|P47934|CACP_MOUSE Carnitine O-acetyltransferase OS=Mus musculus OX=10090 GN=Crat PE=1 SV=3	sp|P47934|CACP_MOUSE	Crat	71 kDa	0.46	[]		0	0	0	0	0	0	2.3575	0	0	0	0	0	0	0	0	0	0	0
510	sp|Q8K1X4|NCKPL_MOUSE Nck-associated protein 1-like OS=Mus musculus OX=10090 GN=Nckap1l PE=1 SV=1	sp|Q8K1X4|NCKPL_MOUSE	Nckap1l	129 kDa	0.46	[]		0	0	0	0	0	0	1.1787	0	0	0	0	0	0	0	0	0	0	0
511	sp|P28660-2|NCKP1_MOUSE Isoform 2 of Nck-associated protein 1 OS=Mus musculus OX=10090 GN=Nckap1	sp|P28660-2|NCKP1_MOUSE (+1)	Nckap1	119 kDa	0.46	[]		0	0	0	0	0	0	1.1787	0	0	0	0	0	0	0	0	0	0	0
512	sp|A6X935-2|ITIH4_MOUSE Isoform 2 of Inter alpha-trypsin inhibitor, heavy chain 4 OS=Mus musculus OX=10090 GN=Itih4	sp|A6X935-2|ITIH4_MOUSE	Itih4	100 kDa	0.46	[]		0	0	0	0	0	0	1.1787	0	0	0	0	0	0	0	0	0	0	0
513	sp|Q61247|A2AP_MOUSE Alpha-2-antiplasmin OS=Mus musculus OX=10090 GN=Serpinf2 PE=1 SV=1	sp|Q61247|A2AP_MOUSE	Serpinf2	55 kDa	0.46	[]		0	0	0	0	0	0	1.1787	0	0	0	0	0	0	0	0	0	0	0
514	sp|Q91YW3|DNJC3_MOUSE DnaJ homolog subfamily C member 3 OS=Mus musculus OX=10090 GN=Dnajc3 PE=1 SV=1	sp|Q91YW3|DNJC3_MOUSE	Dnajc3	57 kDa	0.46	[]		0	0	0	0	0	0	1.1787	0	0	0	0	0	0	0	0	0	0	0
515	sp|Q8BXA1|GOLI4_MOUSE Golgi integral membrane protein 4 OS=Mus musculus OX=10090 GN=Golim4 PE=1 SV=1	sp|Q8BXA1|GOLI4_MOUSE	Golim4	77 kDa	0.46	[]		0	0	0	0	0	0	1.1787	0	0	0	0	0	0	0	0	0	0	0
516	sp|P16330-2|CN37_MOUSE Isoform CNPI of 2',3'-cyclic-nucleotide 3'-phosphodiesterase OS=Mus musculus OX=10090 GN=Cnp	sp|P16330-2|CN37_MOUSE (+1)	Cnp	45 kDa	0.46	[]		0	0	0	0	0	0	1.1787	0	0	0	0	0	0	0	0	0	0	0
517	sp|Q9ER41|TOR1B_MOUSE Torsin-1B OS=Mus musculus OX=10090 GN=Tor1b PE=1 SV=2	sp|Q9ER41|TOR1B_MOUSE	Tor1b	38 kDa	0.46	[]		0	0	0	0	0	0	1.1787	0	0	0	0	0	0	0	0	0	0	0
518	sp|Q8K1Z0|COQ9_MOUSE Ubiquinone biosynthesis protein COQ9, mitochondrial OS=Mus musculus OX=10090 GN=Coq9 PE=1 SV=1	sp|Q8K1Z0|COQ9_MOUSE	Coq9	35 kDa	0.46	[]		0	0	0	0	0	0	1.1787	0	0	0	0	0	0	0	0	0	0	0
519	sp|P49813|TMOD1_MOUSE Tropomodulin-1 OS=Mus musculus OX=10090 GN=Tmod1 PE=1 SV=2	sp|P49813|TMOD1_MOUSE	Tmod1	40 kDa	0.46	[]		0.36168	0.41206	0	2.693	0	0	1.4867	0	10.991	0	0	0	2.5299	0	0	2.5758	0	10.975
520	sp|Q8CH09|SUGP2_MOUSE SURP and G-patch domain-containing protein 2 OS=Mus musculus OX=10090 GN=Sugp2 PE=1 SV=2	sp|Q8CH09|SUGP2_MOUSE	Sugp2	118 kDa	0.46	[]		2.0765	0	8.8278	0	7.9281	0	2.3575	7.1793	0	0	0	0	0	0	0	0	0	0
521	sp|P70372|ELAV1_MOUSE ELAV-like protein 1 OS=Mus musculus OX=10090 GN=Elavl1 PE=1 SV=2	sp|P70372|ELAV1_MOUSE	Elavl1	36 kDa	0.46	[]		0.69216	0	1.9617	0	1.982	0	0	1.1045	0	0	0	0	0	0	0	0	0	0
522	sp|Q3UJB9-2|EDC4_MOUSE Isoform 2 of Enhancer of mRNA-decapping protein 4 OS=Mus musculus OX=10090 GN=Edc4	sp|Q3UJB9-2|EDC4_MOUSE (+1)	Edc4	151 kDa	0.47	[]		4.153	0	2.9426	0	0	0.79325	0.58936	2.7613	0	0	0	4.7239	0	0	0	1.2879	0	0
523	sp|P05064|ALDOA_MOUSE Fructose-bisphosphate aldolase A OS=Mus musculus OX=10090 GN=Aldoa PE=1 SV=2	sp|P05064|ALDOA_MOUSE	Aldoa	39 kDa	0.47	[]		4.8451	8.6744	8.8278	3.3288	12.883	7.1392	4.1255	5.5225	3.6775	3.8891	5.302	0	3.3233	10.538	5.9255	2.5758	9.1668	4.377
524	sp|Q62351|TFR1_MOUSE Transferrin receptor protein 1 OS=Mus musculus OX=10090 GN=Tfrc PE=1 SV=1	sp|Q62351|TFR1_MOUSE	Tfrc	86 kDa	0.47	[]		0	0	0	0	0	0	0	0.55225	0	0	0	0	0	0	0	0	11.459	0
525	sp|P53395|ODB2_MOUSE Lipoamide acyltransferase component of branched-chain alpha-keto acid dehydrogenase complex, mitochondrial OS=Mus musculus OX=10090 GN=Dbt PE=1 SV=2	sp|P53395|ODB2_MOUSE	Dbt	53 kDa	0.47	[]		0.69216	2.3657	0.98086	0	0.99101	0	1.1787	1.1045	0	7.7781	3.5347	9.4478	0	10.538	5.9255	0	20.625	0
526	sp|P01027|CO3_MOUSE Complement C3 OS=Mus musculus OX=10090 GN=C3 PE=1 SV=3	sp|P01027|CO3_MOUSE	C3	186 kDa	0.47	[]		0.69216	2.3657	0.98086	0	0.99101	0	0.58936	0.55225	0	0	0	4.7239	0	0	0	0	0	0
527	Cluster of sp|P31001|DESM_MOUSE Desmin OS=Mus musculus OX=10090 GN=Des PE=1 SV=3 (sp|P31001|DESM_MOUSE)	sp|P31001|DESM_MOUSE [6]	Des	53 kDa	0.48	[]		55.258	51.126	32.492	40.5	28.739	48.256	65.714	55.041	53.411	96.578	63.624	33.067	53.173	36.883	100.73	79.206	82.119	51.065
528	sp|Q9EPN1-3|NBEA_MOUSE Isoform 3 of Neurobeachin OS=Mus musculus OX=10090 GN=Nbea	sp|Q9EPN1-3|NBEA_MOUSE (+2)	Nbea	323 kDa	0.48	[]		0	0	0	0	0	0	0	0	0	7.7781	0	0	0	0	0	1.2879	2.2917	0
529	sp|Q8BTI8-2|SRRM2_MOUSE Isoform 2 of Serine/arginine repetitive matrix protein 2 OS=Mus musculus OX=10090 GN=Srrm2	sp|Q8BTI8-2|SRRM2_MOUSE (+2)	Srrm2	284 kDa	0.48	[]		0	0	0	0	0	0	0	0.55225	0	0	0	0	0	0	0	0	4.5834	0
530	Cluster of sp|Q8CC35|SYNPO_MOUSE Synaptopodin OS=Mus musculus OX=10090 GN=Synpo PE=1 SV=2 (sp|Q8CC35|SYNPO_MOUSE)	sp|Q8CC35|SYNPO_MOUSE [2]	Synpo	100 kDa	0.49	[]		2.0765	1.5772	0	0.66575	0	3.173	1.1787	1.1045	1.0507	0	0	0	0	0	2.9627	0	0	0
531	sp|P80314|TCPB_MOUSE T-complex protein 1 subunit beta OS=Mus musculus OX=10090 GN=Cct2 PE=1 SV=4	sp|P80314|TCPB_MOUSE	Cct2	57 kDa	0.49	[]		0	0	0	0	0	0	1.1787	0.55225	0	0	0	0	0	5.269	0	0	0	0
532	sp|Q8CG14|CS1A_MOUSE Complement C1s-A subcomponent OS=Mus musculus OX=10090 GN=C1sa PE=2 SV=2	sp|Q8CG14|CS1A_MOUSE	C1sa	77 kDa	0.49	[]		0	0	0	0	0	0	0.58936	0	0	0	0	0	0	0	0	3.8637	0	0
533	sp|Q3MI48|JSPR1_MOUSE Junctional sarcoplasmic reticulum protein 1 OS=Mus musculus OX=10090 GN=Jsrp1 PE=1 SV=2	sp|Q3MI48|JSPR1_MOUSE	Jsrp1	36 kDa	0.49	[]		1.3843	1.5772	5.8852	0.66575	9.9101	5.5527	0	3.8658	2.1014	11.667	0	18.896	1.6617	15.807	4.4441	1.2879	6.8751	0.72951
534	sp|Q91VR2|ATPG_MOUSE ATP synthase subunit gamma, mitochondrial OS=Mus musculus OX=10090 GN=Atp5f1c PE=1 SV=1	sp|Q91VR2|ATPG_MOUSE	Atp5f1c	33 kDa	0.49	[]		5.5373	5.5201	1.9617	3.3288	3.9641	7.1392	7.0724	6.627	3.6775	7.7781	3.5347	0	0	0	8.8882	6.4395	18.334	4.377
535	sp|Q01853|TERA_MOUSE Transitional endoplasmic reticulum ATPase OS=Mus musculus OX=10090 GN=Vcp PE=1 SV=4	sp|Q01853|TERA_MOUSE	Vcp	89 kDa	0.49	[]		0	0	0	0	0	0.79325	0.58936	0	0	0	0	0	0	0	0	0	9.1668	0
536	sp|Q61235|SNTB2_MOUSE Beta-2-syntrophin OS=Mus musculus OX=10090 GN=Sntb2 PE=1 SV=2	sp|Q61235|SNTB2_MOUSE	Sntb2	56 kDa	0.49	[]		0	0	0.20286	0	0	0	0	1.2187	0	0	0	0	0	0	0	0	0	0
537	Cluster of sp|Q00898|A1AT5_MOUSE Alpha-1-antitrypsin 1-5 OS=Mus musculus OX=10090 GN=Serpina1e PE=1 SV=1 (sp|Q00898|A1AT5_MOUSE)	sp|Q00898|A1AT5_MOUSE [4]	Serpina1e	46 kDa	0.49	[]		0.69216	0	0	0	0	0	5.3043	0.55225	0.52536	0	0	0	0	0	0	7.7275	0	0
538	Cluster of sp|P47754|CAZA2_MOUSE F-actin-capping protein subunit alpha-2 OS=Mus musculus OX=10090 GN=Capza2 PE=1 SV=3 (sp|P47754|CAZA2_MOUSE)	sp|P47754|CAZA2_MOUSE [2]	Capza2	33 kDa	0.5	[]		2.7687	1.5772	0.98086	5.326	0	0.79325	2.3575	3.3135	7.8804	0	1.7673	0	4.985	0	1.4814	3.8637	0	10.943
539	Cluster of sp|Q3TJD7-2|PDLI7_MOUSE Isoform 2 of PDZ and LIM domain protein 7 OS=Mus musculus OX=10090 GN=Pdlim7 (sp|Q3TJD7-2|PDLI7_MOUSE)	sp|Q3TJD7-2|PDLI7_MOUSE [2]	Pdlim7	21 kDa	0.5	[]		1.3843	2.3657	0	1.3315	0	2.3797	0.58936	1.6568	1.5761	0	0	0	0	0	1.4814	1.2879	0	3.6475
540	sp|Q9CPR4|RL17_MOUSE 60S ribosomal protein L17 OS=Mus musculus OX=10090 GN=Rpl17 PE=1 SV=3	sp|Q9CPR4|RL17_MOUSE	Rpl17	21 kDa	0.5	[]		0.69216	1.5772	1.9617	1.9973	3.9641	1.5865	3.5362	2.209	1.5761	3.8891	1.7673	23.62	1.6617	15.807	4.4441	2.5758	6.8751	2.1885
541	sp|P48193|41_MOUSE Protein 4.1 OS=Mus musculus OX=10090 GN=Epb41 PE=1 SV=2	sp|P48193|41_MOUSE	Epb41	96 kDa	0.51	[]		0	0	0	0	0	0	0	1.1045	0	0	0	4.7239	0	0	0	0	0	0
542	sp|Q9D0M3-2|CY1_MOUSE Isoform 2 of Cytochrome c1, heme protein, mitochondrial OS=Mus musculus OX=10090 GN=Cyc1	sp|Q9D0M3-2|CY1_MOUSE (+1)	Cyc1	29 kDa	0.51	[]		0	0	0	0	0	0	0	1.1045	0	0	0	0	0	0	0	0	4.5834	0
543	sp|E9PY46|IF140_MOUSE Intraflagellar transport protein 140 homolog OS=Mus musculus OX=10090 GN=Ift140 PE=1 SV=1	sp|E9PY46|IF140_MOUSE	Ift140	166 kDa	0.51	[]		0	0	0	0	0	0.79325	0	0	0	0	0	9.4478	0	0	1.4814	0	0	0
544	sp|Q8R4E4|MYOZ3_MOUSE Myozenin-3 OS=Mus musculus OX=10090 GN=Myoz3 PE=1 SV=1	sp|Q8R4E4|MYOZ3_MOUSE	Myoz3	27 kDa	0.51	[]		1.3843	1.5772	0.98086	1.3315	0.99101	3.173	1.7681	4.418	1.0507	3.8891	3.5347	0	1.6617	0	1.4814	1.2879	6.8751	2.918
545	sp|P60335|PCBP1_MOUSE Poly(rC)-binding protein 1 OS=Mus musculus OX=10090 GN=Pcbp1 PE=1 SV=1	sp|P60335|PCBP1_MOUSE	Pcbp1	37 kDa	0.51	[]		0	0	1.6337	0	0.99101	0	0.58936	1.1045	0	0	0	0	0	0	0	0	0	0
546	sp|P41105|RL28_MOUSE 60S ribosomal protein L28 OS=Mus musculus OX=10090 GN=Rpl28 PE=1 SV=2	sp|P41105|RL28_MOUSE	Rpl28	16 kDa	0.52	[]		0	0	0	0	0	0	1.1787	0.55225	0.52536	3.8891	0	0	0	0	0	1.2879	0	0
547	Cluster of sp|P62631|EF1A2_MOUSE Elongation factor 1-alpha 2 OS=Mus musculus OX=10090 GN=Eef1a2 PE=1 SV=1 (sp|P62631|EF1A2_MOUSE)	sp|P62631|EF1A2_MOUSE [2]	Eef1a2	50 kDa	0.53	[]		2.7687	2.3657	4.9043	2.663	5.9461	6.346	6.483	4.9702	6.3043	7.7781	1.7673	14.172	1.6617	10.538	4.4441	7.7275	9.1668	7.2951
548	sp|Q8C2E7|WASC5_MOUSE WASH complex subunit 5 OS=Mus musculus OX=10090 GN=Washc5 PE=1 SV=2	sp|Q8C2E7|WASC5_MOUSE	Washc5	134 kDa	0.53	[]		0	0	7.8469	0	2.973	0	0	0	0	0	0	0	0	0	0	0	0	0
549	sp|P63276|RS17_MOUSE 40S ribosomal protein S17 OS=Mus musculus OX=10090 GN=Rps17 PE=1 SV=2	sp|P63276|RS17_MOUSE	Rps17	16 kDa	0.53	[]		0	0	2.9426	0	2.973	0	1.7681	1.6568	0	0	0	0	0	0	0	0	0	0
550	sp|Q9JHJ0|TMOD3_MOUSE Tropomodulin-3 OS=Mus musculus OX=10090 GN=Tmod3 PE=1 SV=1	sp|Q9JHJ0|TMOD3_MOUSE	Tmod3	40 kDa	0.53	[]		0	0	0	0	0	0	0	0	0.59102	0	0	0	0	0	0	0	0	1.459
551	sp|Q8C6K9|CO6A6_MOUSE Collagen alpha-6(VI) chain OS=Mus musculus OX=10090 GN=Col6a6 PE=1 SV=2	sp|Q8C6K9|CO6A6_MOUSE	Col6a6	246 kDa	0.54	[]		1.3843	0	0	0	0	0	0	0	3.1521	0	0	0	0	0	0	0	0	0
552	sp|Q8K4L3|SVIL_MOUSE Supervillin OS=Mus musculus OX=10090 GN=Svil PE=1 SV=1	sp|Q8K4L3|SVIL_MOUSE	Svil	243 kDa	0.54	[]		0	0	0	0	0	0	0	1.6568	0	0	0	0	0	0	0	0	0	0.72951
553	sp|P38647|GRP75_MOUSE Stress-70 protein, mitochondrial OS=Mus musculus OX=10090 GN=Hspa9 PE=1 SV=3	sp|P38647|GRP75_MOUSE	Hspa9	73 kDa	0.54	[]		0.69216	0	3.9235	0.66575	1.982	0.79325	4.1255	4.9702	1.0507	7.7781	0	9.4478	3.3233	10.538	2.9627	3.8637	18.334	0.72951
554	sp|Q62168|K1H2_MOUSE Keratin, type I cuticular Ha2 OS=Mus musculus OX=10090 GN=Krt32 PE=1 SV=2	sp|Q62168|K1H2_MOUSE	Krt32	46 kDa	0.54	[]		0	0	0	0	0	2.6875	0	0	0	0	0	0	0	1.225	0	0	0	0
555	sp|P35486|ODPA_MOUSE Pyruvate dehydrogenase E1 component subunit alpha, somatic form, mitochondrial OS=Mus musculus OX=10090 GN=Pdha1 PE=1 SV=1	sp|P35486|ODPA_MOUSE	Pdha1	43 kDa	0.54	[]		0	0	0.98086	0	0.99101	0	3.5362	0.55225	0	0	1.7673	9.4478	0	5.269	4.4441	2.5758	13.75	0
556	sp|Q9Z0Y1|DCTN3_MOUSE Dynactin subunit 3 OS=Mus musculus OX=10090 GN=Dctn3 PE=1 SV=2	sp|Q9Z0Y1|DCTN3_MOUSE	Dctn3	21 kDa	0.54	[]		0.69216	0	0	0	0	0	0	0	0	0	0	0	0	0	0	0	0	1.459
557	sp|Q52KI8|SRRM1_MOUSE Serine/arginine repetitive matrix protein 1 OS=Mus musculus OX=10090 GN=Srrm1 PE=1 SV=2	sp|Q52KI8|SRRM1_MOUSE	Srrm1	107 kDa	0.54	[]		0.69216	0.78858	0.98086	0	0	0.79325	1.1787	1.1045	0	0	0	4.7239	0	5.269	1.4814	2.5758	9.1668	0
558	sp|P01843|LAC1_MOUSE Ig lambda-1 chain C region OS=Mus musculus OX=10090 PE=1 SV=1	sp|P01843|LAC1_MOUSE		12 kDa	0.54	[]		0	0	0	0	0	0	0	0	1.0507	0	0	0	0	0	0	0	0	2.1885
559	sp|Q6ZQJ5|DNA2_MOUSE DNA replication ATP-dependent helicase/nuclease DNA2 OS=Mus musculus OX=10090 GN=Dna2 PE=1 SV=2	sp|Q6ZQJ5|DNA2_MOUSE	Dna2	119 kDa	0.54	[]		0	0	0	0	0	0	0	0	0	0	0	9.4478	0	0	0	0	4.5834	0
560	sp|Q9WUA2|SYFB_MOUSE Phenylalanine--tRNA ligase beta subunit OS=Mus musculus OX=10090 GN=Farsb PE=1 SV=2	sp|Q9WUA2|SYFB_MOUSE	Farsb	66 kDa	0.55	[]		0	0	1.9617	0	3.9641	0	0	0	0	0	0	0	0	0	0	0	0	0
561	sp|P57784|RU2A_MOUSE U2 small nuclear ribonucleoprotein A' OS=Mus musculus OX=10090 GN=Snrpa1 PE=1 SV=2	sp|P57784|RU2A_MOUSE	Snrpa1	28 kDa	0.55	[]		0	0	0.98086	0	1.982	0	0	0	0	0	0	0	0	0	0	0	0	0
562	sp|Q3KNY0|IGFN1_MOUSE Immunoglobulin-like and fibronectin type III domain-containing protein 1 OS=Mus musculus OX=10090 GN=Igfn1 PE=1 SV=3	sp|Q3KNY0|IGFN1_MOUSE	Igfn1	304 kDa	0.55	[]		0	1.5772	0	0	0	0.79325	0	0	0	0	0	0	0	0	0	0	0	0
563	sp|Q8CJ67-2|STAU2_MOUSE Isoform 2 of Double-stranded RNA-binding protein Staufen homolog 2 OS=Mus musculus OX=10090 GN=Stau2	sp|Q8CJ67-2|STAU2_MOUSE (+1)	Stau2	59 kDa	0.55	[]		0	0	1.9617	0	0.99101	0	0	0	0	0	0	0	0	0	0	0	0	0
564	sp|O08749|DLDH_MOUSE Dihydrolipoyl dehydrogenase, mitochondrial OS=Mus musculus OX=10090 GN=Dld PE=1 SV=2	sp|O08749|DLDH_MOUSE	Dld	54 kDa	0.55	[]		0	0	0	0	0	0	1.1787	0	0	0	0	0	0	0	0	0	2.2917	0
565	Cluster of sp|Q8CJG0|AGO2_MOUSE Protein argonaute-2 OS=Mus musculus OX=10090 GN=Ago2 PE=1 SV=3 (sp|Q8CJG0|AGO2_MOUSE)	sp|Q8CJG0|AGO2_MOUSE [4]	Ago2	97 kDa	0.55	[]		0	0	3.9235	0	0.99101	3.9662	0	1.1045	0	0	0	0	0	0	0	1.2879	0	0
566	sp|Q9WV35|ABEC2_MOUSE C->U-editing enzyme APOBEC-2 OS=Mus musculus OX=10090 GN=Apobec2 PE=1 SV=1	sp|Q9WV35|ABEC2_MOUSE	Apobec2	26 kDa	0.55	[]		0	0	0	0	0	0	0	0	1.5761	0	0	0	0	0	0	0	0	2.918
567	sp|P62806|H4_MOUSE Histone H4 OS=Mus musculus OX=10090 GN=Hist1h4a PE=1 SV=2	sp|P62806|H4_MOUSE	Hist1h4a	11 kDa	0.55	[]		4.8451	2.3657	5.8852	3.9945	4.9551	8.7257	2.3575	2.7613	0.52536	11.667	8.8367	9.4478	6.6467	36.883	1.4814	3.8637	18.334	1.459
568	sp|Q91Z31-2|PTBP2_MOUSE Isoform 2 of Polypyrimidine tract-binding protein 2 OS=Mus musculus OX=10090 GN=Ptbp2	sp|Q91Z31-2|PTBP2_MOUSE (+1)	Ptbp2	58 kDa	0.55	[]		0	0	2.1816	0	1.2132	0	0	0	0	0	0	0	0	0	0	0	0	0
569	sp|Q8QZT1|THIL_MOUSE Acetyl-CoA acetyltransferase, mitochondrial OS=Mus musculus OX=10090 GN=Acat1 PE=1 SV=1	sp|Q8QZT1|THIL_MOUSE	Acat1	45 kDa	0.56	[]		0.69216	0	0	0	0	0	1.1787	0	0	0	0	0	0	0	0	0	0	0
570	sp|P0CG09|C2C4D_MOUSE C2 calcium-dependent domain-containing protein 4D OS=Mus musculus OX=10090 GN=C2cd4d PE=4 SV=1	sp|P0CG09|C2C4D_MOUSE	C2cd4d	37 kDa	0.56	[]		0	0	0	0	0	0	0	0	0	0	0	9.4478	0	15.807	0	0	0	0
571	sp|Q3UQS2-2|LSME1_MOUSE Isoform 2 of Leucine-rich single-pass membrane protein 1 OS=Mus musculus OX=10090 GN=Lsmem1	sp|Q3UQS2-2|LSME1_MOUSE (+1)	Lsmem1	10 kDa	0.56	[]		0	0	0	0	0.99101	0	0	1.6568	0	0	0	0	0	0	0	0	0	0
572	Cluster of sp|Q9JI91|ACTN2_MOUSE Alpha-actinin-2 OS=Mus musculus OX=10090 GN=Actn2 PE=1 SV=2 (sp|Q9JI91|ACTN2_MOUSE)	sp|Q9JI91|ACTN2_MOUSE [3]	Actn2	104 kDa	0.56	[]		15.125	41.232	4.7234	33.104	10.233	35.637	40.939	16.466	96.497	5.0184	75.082	10.82	33.076	3.351	90.655	110.9	10.21	103.62
573	sp|Q80SY5|PR38B_MOUSE Pre-mRNA-splicing factor 38B OS=Mus musculus OX=10090 GN=Prpf38b PE=1 SV=1	sp|Q80SY5|PR38B_MOUSE	Prpf38b	64 kDa	0.56	[]		0	0	0.98086	0	0.99101	0	0.58936	1.6568	0	0	0	9.4478	0	5.269	0	3.8637	6.8751	0.72951
574	sp|Q91VC3|IF4A3_MOUSE Eukaryotic initiation factor 4A-III OS=Mus musculus OX=10090 GN=Eif4a3 PE=1 SV=3	sp|Q91VC3|IF4A3_MOUSE	Eif4a3	47 kDa	0.56	[]		0	0	2.9426	0	1.982	0	0	0	0	0	0	0	0	0	0	0	0	0
575	sp|Q9EP89|LACTB_MOUSE Serine beta-lactamase-like protein LACTB, mitochondrial OS=Mus musculus OX=10090 GN=Lactb PE=1 SV=1	sp|Q9EP89|LACTB_MOUSE	Lactb	61 kDa	0.56	[]		0.69216	0	0.98086	0	0.99101	1.5865	0	0	0.52536	0	0	0	0	0	5.9255	0	0	0
576	sp|Q8C7E7|STBD1_MOUSE Starch-binding domain-containing protein 1 OS=Mus musculus OX=10090 GN=Stbd1 PE=1 SV=1	sp|Q8C7E7|STBD1_MOUSE	Stbd1	36 kDa	0.56	[]		0	0	0	0	0	0	0	1.6568	0	0	0	0	0	0	0	0	2.2917	0
577	Cluster of sp|Q5SX39|MYH4_MOUSE Myosin-4 OS=Mus musculus OX=10090 GN=Myh4 PE=2 SV=1 (sp|Q5SX39|MYH4_MOUSE)	sp|Q5SX39|MYH4_MOUSE [7]	Myh4	223 kDa	0.57	[]		567.34	664.78	212.85	1173	255.68	361.72	411.38	243.54	1106.5	785.59	986.18	845.58	1354.3	848.31	737.72	775.32	311.67	1129.7
578	sp|Q91VN6|DDX41_MOUSE Probable ATP-dependent RNA helicase DDX41 OS=Mus musculus OX=10090 GN=Ddx41 PE=1 SV=2	sp|Q91VN6|DDX41_MOUSE	Ddx41	70 kDa	0.57	[]		0	0	0	0	0	0	0	0	0	0	0	0	0	5.269	0	0	4.5834	0
579	sp|P49290|PERE_MOUSE Eosinophil peroxidase OS=Mus musculus OX=10090 GN=Epx PE=1 SV=2	sp|P49290|PERE_MOUSE	Epx	81 kDa	0.57	[]		0	0	0	0	1.982	0	1.7681	0	0	0	0	0	0	0	0	0	0	0
580	sp|Q9DB20|ATPO_MOUSE ATP synthase subunit O, mitochondrial OS=Mus musculus OX=10090 GN=Atp5o PE=1 SV=1	sp|Q9DB20|ATPO_MOUSE	Atp5o	23 kDa	0.57	[]		1.3843	2.3657	0.98086	1.3315	2.973	0.79325	3.5362	3.8658	2.1014	7.7781	1.7673	4.7239	0	10.538	4.4441	2.5758	9.1668	2.1885
581	sp|Q60605-2|MYL6_MOUSE Isoform Smooth muscle of Myosin light polypeptide 6 OS=Mus musculus OX=10090 GN=Myl6	sp|Q60605-2|MYL6_MOUSE (+1)	Myl6	17 kDa	0.58	[]		8.0071	5.1796	2.9646	2.6181	2.0043	2.1811	4.7821	6.9408	1.4926	10.693	5.824	2.578	3.9661	2.8754	7.4402	7.5228	8.593	1.9402
582	sp|Q6PFR5|TRA2A_MOUSE Transformer-2 protein homolog alpha OS=Mus musculus OX=10090 GN=Tra2a PE=1 SV=1	sp|Q6PFR5|TRA2A_MOUSE	Tra2a	32 kDa	0.58	[]		0.69216	0	1.9617	0.66575	0	0.79325	0.58936	1.1045	0	0	0	0	0	0	0	0	2.2917	0
583	sp|Q8R370|USBP1_MOUSE Usher syndrome type-1C protein-binding protein 1 OS=Mus musculus OX=10090 GN=Ushbp1 PE=1 SV=2	sp|Q8R370|USBP1_MOUSE	Ushbp1	75 kDa	0.58	[]		0	0	1.9617	0	0.99101	0	0.58936	0.55225	0	0	0	0	0	0	0	0	0	0
584	sp|Q9ESX5|DKC1_MOUSE H/ACA ribonucleoprotein complex subunit 4 OS=Mus musculus OX=10090 GN=Dkc1 PE=1 SV=4	sp|Q9ESX5|DKC1_MOUSE	Dkc1	57 kDa	0.59	[]		0.69216	0	7.8469	1.3315	5.9461	0	0.58936	1.1045	0	3.8891	0	37.791	1.6617	26.345	0	0	2.2917	0
585	sp|Q6IRU2|TPM4_MOUSE Tropomyosin alpha-4 chain OS=Mus musculus OX=10090 GN=Tpm4 PE=1 SV=3	sp|Q6IRU2|TPM4_MOUSE	Tpm4	28 kDa	0.59	[]		0	0	0	1.3315	0	0	0.58936	0	0.52536	0	0	0	6.6467	0	0	1.2879	0	0.72951
586	sp|Q6DFW4|NOP58_MOUSE Nucleolar protein 58 OS=Mus musculus OX=10090 GN=Nop58 PE=1 SV=1	sp|Q6DFW4|NOP58_MOUSE	Nop58	60 kDa	0.59	[]		0	0	0.98086	0	1.982	0	0	0	0	0	0	4.7239	0	0	0	0	0	0
587	sp|Q3UMB9|WASC4_MOUSE WASH complex subunit 4 OS=Mus musculus OX=10090 GN=Washc4 PE=1 SV=2	sp|Q3UMB9|WASC4_MOUSE	Washc4	136 kDa	0.6	[]		0	0	3.9235	0	0.99101	0	0	0	0	0	0	0	0	0	1.4814	0	0	0
588	sp|Q9ET78|JPH2_MOUSE Junctophilin-2 OS=Mus musculus OX=10090 GN=Jph2 PE=1 SV=2	sp|Q9ET78|JPH2_MOUSE	Jph2	75 kDa	0.6	[]		1.3843	3.9429	3.9235	0.66575	3.9641	3.9662	0	2.7613	0.52536	0	0	14.172	0	15.807	4.4441	0	0	0
589	sp|P28653|PGS1_MOUSE Biglycan OS=Mus musculus OX=10090 GN=Bgn PE=1 SV=1	sp|P28653|PGS1_MOUSE	Bgn	42 kDa	0.6	[]		3.4608	3.1543	0.98086	1.9973	0	3.9662	4.7149	2.209	3.1521	7.7781	3.5347	0	1.6617	0	5.9255	6.4395	6.8751	2.918
590	sp|Q91YE8|SYNP2_MOUSE Synaptopodin-2 OS=Mus musculus OX=10090 GN=Synpo2 PE=1 SV=2	sp|Q91YE8|SYNP2_MOUSE	Synpo2	117 kDa	0.6	[]		17.304	24.446	14.713	10.652	15.856	29.35	18.27	19.329	13.659	0	14.139	0	0	0	39.997	6.4395	2.2917	18.238
591	sp|P62301|RS13_MOUSE 40S ribosomal protein S13 OS=Mus musculus OX=10090 GN=Rps13 PE=1 SV=2	sp|P62301|RS13_MOUSE	Rps13	17 kDa	0.6	[]		0	0	0.98086	0	0.99101	0.79325	1.1787	0.55225	0	0	0	0	0	5.269	0	0	0	0
592	sp|P49312|ROA1_MOUSE Heterogeneous nuclear ribonucleoprotein A1 OS=Mus musculus OX=10090 GN=Hnrnpa1 PE=1 SV=2	sp|P49312|ROA1_MOUSE	Hnrnpa1	34 kDa	0.61	[]		0	0	3.3125	0	2.4802	0.19937	0	1.013	0	0	0	0	0	0	0	1.2879	2.2917	0
593	sp|Q99M74|KRT82_MOUSE Keratin, type II cuticular Hb2 OS=Mus musculus OX=10090 GN=Krt82 PE=1 SV=2	sp|Q99M74|KRT82_MOUSE	Krt82	57 kDa	0.61	[]		0	0	0.98086	0	1.982	27.759	0.58936	1.1045	0	0	1.7673	0	0	26.345	0	1.2879	4.5834	0.72951
594	sp|O88569|ROA2_MOUSE Heterogeneous nuclear ribonucleoproteins A2/B1 OS=Mus musculus OX=10090 GN=Hnrnpa2b1 PE=1 SV=2	sp|O88569|ROA2_MOUSE	Hnrnpa2b1	37 kDa	0.62	[]		1.3843	0	14.073	0	9.139	4.4509	0	3.3289	0.37222	0	0	4.7239	0	5.269	0	0	0	0
595	sp|O08784|TCOF_MOUSE Treacle protein OS=Mus musculus OX=10090 GN=Tcof1 PE=1 SV=1	sp|O08784|TCOF_MOUSE	Tcof1	135 kDa	0.62	[]		0	0	0.98086	0	0.99101	0	0	0	0	0	0	9.4478	0	5.269	1.4814	1.2879	2.2917	0
596	sp|Q921F4|HNRLL_MOUSE Heterogeneous nuclear ribonucleoprotein L-like OS=Mus musculus OX=10090 GN=Hnrnpll PE=1 SV=3	sp|Q921F4|HNRLL_MOUSE	Hnrnpll	64 kDa	0.62	[]		0	0	2.9426	0	1.982	0	1.1787	0.55225	0	0	0	0	0	0	0	0	0	0
597	sp|O35295|PURB_MOUSE Transcriptional activator protein Pur-beta OS=Mus musculus OX=10090 GN=Purb PE=1 SV=3	sp|O35295|PURB_MOUSE	Purb	34 kDa	0.62	[]		0	0	1.9617	0	0.99101	0	0	0.55225	0	0	0	0	0	0	0	0	0	0
598	sp|Q61136|PRP4B_MOUSE Serine/threonine-protein kinase PRP4 homolog OS=Mus musculus OX=10090 GN=Prpf4b PE=1 SV=3	sp|Q61136|PRP4B_MOUSE	Prpf4b	117 kDa	0.62	[]		0	0	0	0	0.99101	0	0	0	0	0	0	4.7239	0	0	0	3.8637	0	0
599	sp|Q6URW6-3|MYH14_MOUSE Isoform 3 of Myosin-14 OS=Mus musculus OX=10090 GN=Myh14	sp|Q6URW6-3|MYH14_MOUSE	Myh14	232 kDa	0.62	[]		4.7991	2.1119	0	0.29978	0	0.71857	0.49333	3.9111	2.8327	4.9613	1.0114	0	0	0	2.9414	0.81223	0.78951	1.0154
600	Cluster of sp|P13412|TNNI2_MOUSE Troponin I, fast skeletal muscle OS=Mus musculus OX=10090 GN=Tnni2 PE=2 SV=2 (sp|P13412|TNNI2_MOUSE)	sp|P13412|TNNI2_MOUSE [2]	Tnni2	21 kDa	0.63	[]		7.6138	4.7315	4.9043	16.644	4.9551	6.346	6.483	6.627	36.25	11.667	7.0694	9.4478	14.955	15.807	11.851	12.879	6.8751	24.803
601	sp|Q921F2|TADBP_MOUSE TAR DNA-binding protein 43 OS=Mus musculus OX=10090 GN=Tardbp PE=1 SV=1	sp|Q921F2|TADBP_MOUSE	Tardbp	45 kDa	0.63	[]		0	0	3.9235	0	2.973	0	0.58936	1.1045	0	0	0	0	0	0	0	0	0	0
602	Cluster of sp|Q61765|K1H1_MOUSE Keratin, type I cuticular Ha1 OS=Mus musculus OX=10090 GN=Krt31 PE=1 SV=2 (sp|Q61765|K1H1_MOUSE)	sp|Q61765|K1H1_MOUSE [5]	Krt31	47 kDa	0.64	[]		0	0.78858	0	0	4.7247	59.979	0.58936	0.55225	0	0	3.5347	4.7239	0	77.81	0	2.5758	20.625	0.72951
603	sp|P70402|MYBPH_MOUSE Myosin-binding protein H OS=Mus musculus OX=10090 GN=Mybph PE=2 SV=2	sp|P70402|MYBPH_MOUSE	Mybph	53 kDa	0.64	[]		0	1.5772	0	2.663	0	0	1.1787	0.55225	5.7789	0	0	0	1.6617	0	0	0	0	5.836
604	sp|P35700|PRDX1_MOUSE Peroxiredoxin-1 OS=Mus musculus OX=10090 GN=Prdx1 PE=1 SV=1	sp|P35700|PRDX1_MOUSE	Prdx1	22 kDa	0.64	[]		0	0	0	0	0	0	1.1787	0.55225	0.52536	0	0	4.7239	0	0	1.4814	0	2.2917	0.72951
605	sp|Q99PV0|PRP8_MOUSE Pre-mRNA-processing-splicing factor 8 OS=Mus musculus OX=10090 GN=Prpf8 PE=1 SV=2	sp|Q99PV0|PRP8_MOUSE	Prpf8	274 kDa	0.64	[]		0.69216	0	13.732	0	2.973	0	1.1787	1.1045	0	3.8891	0	18.896	0	10.538	0	0	2.2917	0
606	sp|Q9R059|FHL3_MOUSE Four and a half LIM domains protein 3 OS=Mus musculus OX=10090 GN=Fhl3 PE=1 SV=2	sp|Q9R059|FHL3_MOUSE	Fhl3	32 kDa	0.64	[]		0.69216	0.78858	0	0	0	0	0.58936	1.1045	0	0	1.7673	0	1.6617	0	0	1.2879	2.2917	0
607	Cluster of sp|Q02053|UBA1_MOUSE Ubiquitin-like modifier-activating enzyme 1 OS=Mus musculus OX=10090 GN=Uba1 PE=1 SV=1 (sp|Q02053|UBA1_MOUSE)	sp|Q02053|UBA1_MOUSE [2]	Uba1	118 kDa	0.65	[]		0	0	1.9617	0	0	0	0	0	0	0	0	4.7239	0	5.269	0	0	0	0
608	sp|Q99MN1|SYK_MOUSE Lysine--tRNA ligase OS=Mus musculus OX=10090 GN=Kars PE=1 SV=1	sp|Q99MN1|SYK_MOUSE	Kars	68 kDa	0.66	[]		0	0	0.98086	0	1.982	0	0	1.1045	0	0	0	0	0	0	0	0	0	0
609	sp|Q7TMK9|HNRPQ_MOUSE Heterogeneous nuclear ribonucleoprotein Q OS=Mus musculus OX=10090 GN=Syncrip PE=1 SV=2	sp|Q7TMK9|HNRPQ_MOUSE	Syncrip	70 kDa	0.66	[]		2.7687	1.5772	7.8469	1.3315	5.9461	3.173	0.58936	1.1045	0	0	0	4.7239	0	10.538	0	2.5758	0	0
610	sp|Q8C0C7|SYFA_MOUSE Phenylalanine--tRNA ligase alpha subunit OS=Mus musculus OX=10090 GN=Farsa PE=1 SV=1	sp|Q8C0C7|SYFA_MOUSE	Farsa	58 kDa	0.66	[]		0	0	0.98086	0	1.982	0	0.58936	1.1045	0	0	0	0	0	0	0	0	0	0.72951
611	sp|Q70IV5-2|SYNEM_MOUSE Isoform 2 of Synemin OS=Mus musculus OX=10090 GN=Synm	sp|Q70IV5-2|SYNEM_MOUSE	Synm	141 kDa	0.67	[]		9.6903	9.463	1.9617	9.9863	2.973	18.245	1.1787	4.418	7.355	0	3.5347	0	1.6617	0	29.627	5.1516	0	7.2951
612	Cluster of sp|O70456|1433S_MOUSE 14-3-3 protein sigma OS=Mus musculus OX=10090 GN=Sfn PE=1 SV=2 (sp|O70456|1433S_MOUSE)	sp|O70456|1433S_MOUSE [7]	Sfn	28 kDa	0.67	[]		0	0	0.98086	0	0	7.9325	2.3575	3.3135	0	0	1.7673	4.7239	0	0	0	0	2.2917	0.72951
613	sp|O88990|ACTN3_MOUSE Alpha-actinin-3 OS=Mus musculus OX=10090 GN=Actn3 PE=2 SV=1	sp|O88990|ACTN3_MOUSE	Actn3	103 kDa	0.67	[]		40.248	73.901	28.626	62.098	28.417	77.004	48.644	27.714	178.79	53.317	170.58	69.487	81.579	44.07	177.47	141.53	37.916	185.27
614	sp|Q8BMJ3|IF1AX_MOUSE Eukaryotic translation initiation factor 1A, X-chromosomal OS=Mus musculus OX=10090 GN=Eif1ax PE=2 SV=3	sp|Q8BMJ3|IF1AX_MOUSE	Eif1ax	16 kDa	0.68	[]		0	0	0.98086	0	1.982	0	0	0	0	0	0	4.7239	0	10.538	0	2.5758	2.2917	0.72951
615	Cluster of sp|Q9QZ47-7|TNNT3_MOUSE Isoform B1e16 of Troponin T, fast skeletal muscle OS=Mus musculus OX=10090 GN=Tnnt3 (sp|Q9QZ47-7|TNNT3_MOUSE)	sp|Q9QZ47-7|TNNT3_MOUSE [4]	Tnnt3	30 kDa	0.68	[]		31.212	28.463	21.283	53.524	22.494	18.873	17.325	21.037	80.221	45.494	39.047	69.432	66.12	52.69	35.244	34.894	24.516	81.993
616	sp|Q61554|FBN1_MOUSE Fibrillin-1 OS=Mus musculus OX=10090 GN=Fbn1 PE=1 SV=2	sp|Q61554|FBN1_MOUSE	Fbn1	312 kDa	0.69	[]		0.69216	0	0	1.3315	0	0	0.58936	0.55225	1.5761	0	0	0	1.6617	0	0	0	0	1.459
617	sp|P70388|RAD50_MOUSE DNA repair protein RAD50 OS=Mus musculus OX=10090 GN=Rad50 PE=1 SV=1	sp|P70388|RAD50_MOUSE	Rad50	153 kDa	0.69	[]		0	0	1.9617	0	0.99101	0	0	2.209	0	0	0	0	0	5.269	0	0	0	0
618	Cluster of sp|Q62176|RBM38_MOUSE RNA-binding protein 38 OS=Mus musculus OX=10090 GN=Rbm38 PE=1 SV=2 (sp|Q62176|RBM38_MOUSE)	sp|Q62176|RBM38_MOUSE [2]	Rbm38	25 kDa	0.69	[]		0	0	2.9426	0	1.982	0	0	2.209	0	0	0	0	0	0	0	0	0	0
619	sp|P63323|RS12_MOUSE 40S ribosomal protein S12 OS=Mus musculus OX=10090 GN=Rps12 PE=1 SV=2	sp|P63323|RS12_MOUSE	Rps12	15 kDa	0.69	[]		0	0	0.98086	0	2.973	0	0.58936	1.1045	0	0	0	0	0	0	0	1.2879	0	0
620	sp|P43276|H15_MOUSE Histone H1.5 OS=Mus musculus OX=10090 GN=Hist1h1b PE=1 SV=2	sp|P43276|H15_MOUSE	Hist1h1b	23 kDa	0.69	[]		0	0.78858	0.98086	0.66575	0.99101	2.3797	1.1787	1.1045	0	0	1.7673	4.7239	1.6617	5.269	0	2.5758	2.2917	0.72951
621	sp|G5E8K5-3|ANK3_MOUSE Isoform 3 of Ankyrin-3 OS=Mus musculus OX=10090 GN=Ank3	sp|G5E8K5-3|ANK3_MOUSE	Ank3	210 kDa	0.69	[]		0	0	0.98086	0	0.99101	0	0	1.2983	0	0	0	0	0	0	0	0	0	0
622	sp|Q6P4T2|U520_MOUSE U5 small nuclear ribonucleoprotein 200 kDa helicase OS=Mus musculus OX=10090 GN=Snrnp200 PE=1 SV=1	sp|Q6P4T2|U520_MOUSE	Snrnp200	245 kDa	0.71	[]		0	0	3.9235	0	1.982	0	0	0	0	0	0	9.4478	0	10.538	0	0	0	0
623	sp|O88346-2|TNNT1_MOUSE Isoform 2 of Troponin T, slow skeletal muscle OS=Mus musculus OX=10090 GN=Tnnt1	sp|O88346-2|TNNT1_MOUSE (+2)	Tnnt1	31 kDa	0.71	[]		0	0	0	1.068	0	0	0	1.0527	1.2094	1.1749	0	1.4271	2.0079	0	0	0	0.69231	1.1703
624	sp|P07310|KCRM_MOUSE Creatine kinase M-type OS=Mus musculus OX=10090 GN=Ckm PE=1 SV=1	sp|P07310|KCRM_MOUSE	Ckm	43 kDa	0.72	[]		0.69216	0	0.98086	0.66575	2.973	0	7.0724	1.6568	1.5761	0	0	4.7239	0	26.345	0	16.743	0	2.1885
625	sp|Q9D880|TIM50_MOUSE Mitochondrial import inner membrane translocase subunit TIM50 OS=Mus musculus OX=10090 GN=Timm50 PE=1 SV=1	sp|Q9D880|TIM50_MOUSE	Timm50	40 kDa	0.72	[]		0	0	0.98086	0	0.99101	0	0.58936	1.1045	0	0	0	4.7239	0	0	1.4814	0	0	0
626	sp|Q8R2Q4-2|RRF2M_MOUSE Isoform 2 of Ribosome-releasing factor 2, mitochondrial OS=Mus musculus OX=10090 GN=Gfm2	sp|Q8R2Q4-2|RRF2M_MOUSE (+2)	Gfm2	86 kDa	0.72	[]		0.69216	0	1.9617	0	0	0	0.58936	1.1045	0	0	0	4.7239	0	5.269	0	0	0	0
627	Cluster of sp|Q9QXS1-2|PLEC_MOUSE Isoform PLEC-1 of Plectin OS=Mus musculus OX=10090 GN=Plec (sp|Q9QXS1-2|PLEC_MOUSE)	sp|Q9QXS1-2|PLEC_MOUSE [4]	Plec	534 kDa	0.74	[]		59.526	67.818	28.445	63.912	36.667	94.01	45.97	57.717	58.84	15.556	53.02	4.7239	39.07	10.538	222.97	47.025	48.126	58.361
628	sp|P62855|RS26_MOUSE 40S ribosomal protein S26 OS=Mus musculus OX=10090 GN=Rps26 PE=1 SV=3	sp|P62855|RS26_MOUSE	Rps26	13 kDa	0.74	[]		0.69216	0	0.98086	0	0.99101	0.79325	0.58936	0.55225	0	0	1.7673	0	1.6617	0	2.9627	0	2.2917	0
629	sp|P28654|PGS2_MOUSE Decorin OS=Mus musculus OX=10090 GN=Dcn PE=1 SV=1	sp|P28654|PGS2_MOUSE	Dcn	40 kDa	0.74	[]		4.153	3.9429	3.9235	2.663	3.9641	3.173	2.9468	0.55225	3.1521	15.556	5.302	0	1.6617	0	8.8882	5.1516	0	2.918
630	sp|P15331-3|PERI_MOUSE Isoform 5b of Peripherin OS=Mus musculus OX=10090 GN=Prph	sp|P15331-3|PERI_MOUSE (+1)	Prph	53 kDa	0.76	[]		1.4997	0	0.98086	0	0	0	2.6522	0.73637	0.70051	0	0	4.7239	0	5.269	0	0.64407	0	0
631	sp|O08810|U5S1_MOUSE 116 kDa U5 small nuclear ribonucleoprotein component OS=Mus musculus OX=10090 GN=Eftud2 PE=1 SV=1	sp|O08810|U5S1_MOUSE	Eftud2	109 kDa	0.77	[]		1.3843	0	3.9235	0.66575	1.982	0	1.1787	2.209	0	0	0	23.62	0	10.538	0	0	6.8751	0
632	sp|P50608|FMOD_MOUSE Fibromodulin OS=Mus musculus OX=10090 GN=Fmod PE=2 SV=1	sp|P50608|FMOD_MOUSE	Fmod	43 kDa	0.77	[]		2.0765	0.78858	0.98086	1.3315	0	0.79325	2.3575	1.1045	1.0507	3.8891	0	0	0	0	1.4814	1.2879	0	0
633	sp|P62702|RS4X_MOUSE 40S ribosomal protein S4, X isoform OS=Mus musculus OX=10090 GN=Rps4x PE=1 SV=2	sp|P62702|RS4X_MOUSE	Rps4x	30 kDa	0.78	[]		0	0	4.9043	0.66575	4.9551	4.7595	2.9468	2.7613	0.52536	7.7781	0	4.7239	0	5.269	1.4814	2.5758	2.2917	0
634	sp|O55126|NIPS2_MOUSE Protein NipSnap homolog 2 OS=Mus musculus OX=10090 GN=Nipsnap2 PE=1 SV=1	sp|O55126|NIPS2_MOUSE	Nipsnap2	33 kDa	0.78	[]		0.69216	0.78858	0	0	0	0	0	0	1.5761	0	1.7673	0	0	0	0	0	2.2917	0
635	sp|Q922B2|SYDC_MOUSE Aspartate--tRNA ligase, cytoplasmic OS=Mus musculus OX=10090 GN=Dars PE=1 SV=2	sp|Q922B2|SYDC_MOUSE	Dars	57 kDa	0.79	[]		0	0	0	0	0	0	1.1787	1.1045	0	0	0	4.7239	0	5.269	0	0	4.5834	0
636	sp|P67984|RL22_MOUSE 60S ribosomal protein L22 OS=Mus musculus OX=10090 GN=Rpl22 PE=1 SV=2	sp|P67984|RL22_MOUSE	Rpl22	15 kDa	0.79	[]		0	0.78858	0.98086	0	1.982	0	0	0.55225	0.52536	0	0	4.7239	0	5.269	0	0	0	0
637	sp|P62996|TRA2B_MOUSE Transformer-2 protein homolog beta OS=Mus musculus OX=10090 GN=Tra2b PE=1 SV=1	sp|P62996|TRA2B_MOUSE	Tra2b	34 kDa	0.79	[]		2.0765	0	2.9426	0	0.99101	0.79325	1.1787	3.3135	0	11.667	0	0	0	0	1.4814	1.2879	6.8751	0
638	sp|Q5SV85-2|SYNRG_MOUSE Isoform 2 of Synergin gamma OS=Mus musculus OX=10090 GN=Synrg	sp|Q5SV85-2|SYNRG_MOUSE	Synrg	122 kDa	0.79	[]		0.69216	0	5.8852	0	2.973	0	0	0.55225	0	0	0	4.7239	0	5.269	0	0	0	0
639	sp|P02468|LAMC1_MOUSE Laminin subunit gamma-1 OS=Mus musculus OX=10090 GN=Lamc1 PE=1 SV=2	sp|P02468|LAMC1_MOUSE	Lamc1	177 kDa	0.79	[]		6.2295	10.252	6.866	1.3315	7.9281	11.899	8.8405	9.3883	5.7789	23.334	17.673	0	0	5.269	23.702	12.879	27.5	5.836
640	sp|P61358|RL27_MOUSE 60S ribosomal protein L27 OS=Mus musculus OX=10090 GN=Rpl27 PE=1 SV=2	sp|P61358|RL27_MOUSE	Rpl27	16 kDa	0.8	[]		0.69216	0	4.9043	0	3.9641	0	0.58936	0	0	3.8891	1.7673	0	1.6617	0	0	1.2879	2.2917	0
641	Cluster of sp|Q920M5-2|CORO6_MOUSE Isoform B of Coronin-6 OS=Mus musculus OX=10090 GN=Coro6 (sp|Q920M5-2|CORO6_MOUSE)	sp|Q920M5-2|CORO6_MOUSE [2]	Coro6	53 kDa	0.82	[]		0	0	0	1.9973	0	0	0	0	2.6268	0	0	0	1.6617	0	0	0	0	2.918
642	Cluster of sp|Q5SUF2|LC7L3_MOUSE Luc7-like protein 3 OS=Mus musculus OX=10090 GN=Luc7l3 PE=1 SV=1 (sp|Q5SUF2|LC7L3_MOUSE)	sp|Q5SUF2|LC7L3_MOUSE [3]	Luc7l3	51 kDa	0.83	[]		0	0	1.9617	0	5.9461	0.79325	3.5362	5.5225	0.52536	3.8891	1.7673	9.4478	0	21.076	0	2.5758	11.459	0
643	sp|P08122|CO4A2_MOUSE Collagen alpha-2(IV) chain OS=Mus musculus OX=10090 GN=Col4a2 PE=1 SV=4	sp|P08122|CO4A2_MOUSE	Col4a2	167 kDa	0.83	[]		0.69216	0.78858	0.98086	0	0.99101	1.5865	0.58936	0	0.52536	0	1.7673	0	0	0	5.9255	1.2879	0	0.72951
644	sp|Q4U4S6-2|XIRP2_MOUSE Isoform 2 of Xin actin-binding repeat-containing protein 2 OS=Mus musculus OX=10090 GN=Xirp2	sp|Q4U4S6-2|XIRP2_MOUSE	Xirp2	372 kDa	0.84	[]		0.69216	2.3657	0	3.3288	0	0	1.1787	1.1045	5.2536	3.8891	1.7673	0	1.6617	0	0	0	0	4.377
645	Cluster of sp|Q8BG05-2|ROA3_MOUSE Isoform 2 of Heterogeneous nuclear ribonucleoprotein A3 OS=Mus musculus OX=10090 GN=Hnrnpa3 (sp|Q8BG05-2|ROA3_MOUSE)	sp|Q8BG05-2|ROA3_MOUSE [2]	Hnrnpa3	37 kDa	0.85	[]		5.5373	1.5772	9.98	0.66575	6.1193	4.8288	4.7149	3.914	1.0507	7.7781	0	4.7239	0	5.269	1.4814	2.5758	6.8751	0.72951
646	sp|P21981|TGM2_MOUSE Protein-glutamine gamma-glutamyltransferase 2 OS=Mus musculus OX=10090 GN=Tgm2 PE=1 SV=4	sp|P21981|TGM2_MOUSE	Tgm2	77 kDa	0.86	[]		2.0765	3.1543	1.9617	0	0	11.899	4.7149	6.0748	4.7282	3.8891	0	0	0	0	22.221	2.5758	4.5834	6.5655
647	sp|Q8BP67|RL24_MOUSE 60S ribosomal protein L24 OS=Mus musculus OX=10090 GN=Rpl24 PE=1 SV=2	sp|Q8BP67|RL24_MOUSE	Rpl24	18 kDa	0.86	[]		0.69216	0.78858	2.9426	1.3315	3.9641	0.79325	2.3575	1.1045	1.0507	0	0	14.172	0	10.538	0	1.2879	0	0.72951
648	sp|P62754|RS6_MOUSE 40S ribosomal protein S6 OS=Mus musculus OX=10090 GN=Rps6 PE=1 SV=1	sp|P62754|RS6_MOUSE	Rps6	29 kDa	0.86	[]		0.69216	0	0	0	0.99101	0.79325	2.3575	1.1045	0.52536	0	0	4.7239	0	5.269	0	1.2879	0	0.72951
649	sp|Q99M28-2|RNPS1_MOUSE Isoform 2 of RNA-binding protein with serine-rich domain 1 OS=Mus musculus OX=10090 GN=Rnps1	sp|Q99M28-2|RNPS1_MOUSE (+1)	Rnps1	32 kDa	0.86	[]		0	0	0.98086	0	0.99101	0	1.1787	0.55225	0	0	0	4.7239	0	5.269	0	0	2.2917	0
650	sp|Q9JK37|MYOZ1_MOUSE Myozenin-1 OS=Mus musculus OX=10090 GN=Myoz1 PE=1 SV=1	sp|Q9JK37|MYOZ1_MOUSE	Myoz1	31 kDa	0.9	[]		9.6903	16.56	5.8852	11.984	3.9641	7.1392	10.609	6.0748	21.54	3.8891	24.743	0	19.94	0	13.332	15.455	6.8751	25.533
651	sp|Q05793|PGBM_MOUSE Basement membrane-specific heparan sulfate proteoglycan core protein OS=Mus musculus OX=10090 GN=Hspg2 PE=1 SV=1	sp|Q05793|PGBM_MOUSE	Hspg2	398 kDa	0.9	[]		4.153	8.6744	7.8469	1.9973	3.9641	17.451	7.0724	9.3883	11.032	3.8891	8.8367	4.7239	0	0	39.997	2.5758	6.8751	2.1885
652	sp|O08638|MYH11_MOUSE Myosin-11 OS=Mus musculus OX=10090 GN=Myh11 PE=1 SV=1	sp|O08638|MYH11_MOUSE	Myh11	227 kDa	0.91	[]		156.49	98.067	43.877	57.493	46.055	98.002	80.313	116.05	57.303	210.47	182.18	0	57.399	0	205.57	176.69	111.89	52.774
653	Cluster of sp|P63017|HSP7C_MOUSE Heat shock cognate 71 kDa protein OS=Mus musculus OX=10090 GN=Hspa8 PE=1 SV=1 (sp|P63017|HSP7C_MOUSE)	sp|P63017|HSP7C_MOUSE [5]	Hspa8	71 kDa	0.92	[]		20.439	17.394	16.212	9.0066	15.913	18.29	11.231	18.808	13.689	27.223	12.371	14.172	9.97	29.13	20.041	14.167	32.084	10.984
654	sp|O70373|XIRP1_MOUSE Xin actin-binding repeat-containing protein 1 OS=Mus musculus OX=10090 GN=Xirp1 PE=1 SV=2	sp|O70373|XIRP1_MOUSE	Xirp1	123 kDa	0.94	[]		4.8451	7.0972	0	2.663	0	3.173	5.3043	4.418	6.3043	0	12.371	0	0	0	20.739	7.7275	0	10.943
655	sp|Q9JLH8|TMOD4_MOUSE Tropomodulin-4 OS=Mus musculus OX=10090 GN=Tmod4 PE=2 SV=1	sp|Q9JLH8|TMOD4_MOUSE	Tmod4	39 kDa	0.94	[]		2.407	1.9537	0	7.959	0	0	0	0	9.4328	0	3.5347	0	10.763	0	0	2.5758	0	10.91
656	sp|Q8VIJ6|SFPQ_MOUSE Splicing factor, proline- and glutamine-rich OS=Mus musculus OX=10090 GN=Sfpq PE=1 SV=1	sp|Q8VIJ6|SFPQ_MOUSE	Sfpq	75 kDa	0.95	[]		2.0765	1.5772	1.9617	0	1.982	2.3797	1.1787	1.1045	0.52536	0	1.7673	4.7239	1.6617	0	4.4441	1.2879	4.5834	0
657	Cluster of sp|Q9CQ19|MYL9_MOUSE Myosin regulatory light polypeptide 9 OS=Mus musculus OX=10090 GN=Myl9 PE=1 SV=3 (sp|Q9CQ19|MYL9_MOUSE)	sp|Q9CQ19|MYL9_MOUSE [2]	Myl9	20 kDa	0.96	[]		11.767	11.04	1.9617	6.6575	0.99101	7.1392	8.8405	11.045	2.6268	7.7781	15.906	0	3.3233	0	19.258	21.894	6.8751	3.6475
658	sp|O35206|COFA1_MOUSE Collagen alpha-1(XV) chain OS=Mus musculus OX=10090 GN=Col15a1 PE=1 SV=2	sp|O35206|COFA1_MOUSE	Col15a1	140 kDa	0.97	[]		1.3843	0.78858	0.98086	0	1.982	1.5865	1.1787	1.6568	0.52536	3.8891	1.7673	0	0	0	5.9255	1.2879	4.5834	0
659	sp|Q61292|LAMB2_MOUSE Laminin subunit beta-2 OS=Mus musculus OX=10090 GN=Lamb2 PE=1 SV=2	sp|Q61292|LAMB2_MOUSE	Lamb2	197 kDa	0.97	[]		2.7687	3.9429	1.9617	0	2.973	7.1392	2.3575	2.7613	3.6775	11.667	3.5347	0	0	0	16.295	2.5758	4.5834	3.6475
660	sp|P10493|NID1_MOUSE Nidogen-1 OS=Mus musculus OX=10090 GN=Nid1 PE=1 SV=2	sp|P10493|NID1_MOUSE	Nid1	137 kDa	0.99	[]		4.8451	6.3086	7.8469	0.66575	4.9551	9.519	2.3575	6.0748	6.2779	0	8.8367	4.7239	0	0	17.702	2.5758	4.5834	3.6475
661	Cluster of sp|Q60675|LAMA2_MOUSE Laminin subunit alpha-2 OS=Mus musculus OX=10090 GN=Lama2 PE=1 SV=2 (sp|Q60675|LAMA2_MOUSE)	sp|Q60675|LAMA2_MOUSE [2]	Lama2	344 kDa	0.99	[]		11.767	20.503	16.675	2.663	11.892	27.764	11.787	21.538	14.71	35.002	24.743	0	0	5.269	65.18	6.4395	36.667	10.213
662	sp|P02469|LAMB1_MOUSE Laminin subunit beta-1 OS=Mus musculus OX=10090 GN=Lamb1 PE=1 SV=3	sp|P02469|LAMB1_MOUSE	Lamb1	197 kDa	1	[]		2.0765	5.5201	3.9235	0	2.973	8.7257	3.5362	6.0748	4.2029	7.7781	8.8367	0	0	0	13.332	2.5758	11.459	2.1885
END OF FILE
